# Supplementary material for: MicroRNA‐146b‐5p promotes atrial fibrosis in atrial fibrillation by repressing TIMP4
Source: J Cell Mol Med. 2021 Oct 13;25(22):10543–53. doi: 10.1111/jcmm.16985 (PMC8581305; doi:10.1111/jcmm.16985)
Supplement: Supplementary file 1 — Table S1 [file JCMM-25-10543-s003.xlsx]

## Sheet: Sheet1
ID	48_ONE	48_TWO	49	51	52	48_9	51_5	56	57	58	log2FoldChange	pvalue	padj	Gene_info	Ref_gene	Ref_gene_info	Entrez	Uniprot	Symbol	Description
MSTRG.60415	15273.9	13885.9	0	8.3899	6.25157	13210.9	0	0	0	0	28.6468	1.56263e-17	4.47646e-13	X:-:57323018-57353067
MSTRG.60416	942.397	687.105	0	0	0	263.084	0	0	0	0	24.399	3.91737e-13	2.80552e-09	X:+:57353129-57356124
MSTRG.58884	0	0	188.265	394.325	401.887	0	0	0	0	0	23.4949	2.76628e-12	1.32076e-08	JH373451.1:-:61085-68054	-	-	-	-	-	-
MSTRG.16709	0	0	0	0	406.352	0	344.37	0	0	0	23.1402	5.84367e-12	2.09255e-08	18:+:16929495-16931548	-	-	-	-	-	-
MSTRG.34937	0	252.839	240.751	222.932	0	0	0	0	0	0	23.0758	6.68664e-12	2.12836e-08	3:+:25212681-25222026	-	-	-	-	-	-
MSTRG.48007	9.26644	0	238.469	216.939	0	0	0	0	0	0	22.4847	2.26366e-11	5.40392e-08	5:+:61565661-61570741	-	-	-	-	-	-
MSTRG.61180	36.1391	0	0	0	0	291.915	82.9617	0	0	0	22.3202	3.16205e-11	6.47022e-08	X:-:92204509-92214797	-	-	-	-	-	-
MSTRG.17984	0	136.07	0	164.202	0	0	0	0	0	0	20.5272	1.02774e-09	1.73186e-06	18:+:55179975-55183903
MSTRG.13587	511.507	51.1469	0	0	533.17	0	824.921	0	0	0	10.4826	0.00181816	0.11204	16:-:8319740-8328327	ENSCAFG00000009905	5:+:56694966-56697238	403885	-	MMP9	matrix metallopeptidase 9 [Source:VGNC Symbol;Acc:VGNC:43290]
MSTRG.60417	273.36	340.658	0	0	3.57233	109.018	0	0	0	0	9.08018	0.00691261	0.227406	X:-:57354125-57356125	-	-	-	-	-	-
ENSCAFG00000029302	3.70657	0	34.23	19.1769	0	111.72	312.281	0	0	0	8.48581	0.00159101	0.105018	AAEX03025866.1:-:41-1006	ENSCAFG00000029302	AAEX03025866.1:-:41-1006	-	-	-	-
MSTRG.54935	0	110.014	0	109.069	125.925	0	0	0	0	0	8.00548	0.0172649	0.328533	8:.:52582990-52583391	-	-	-	-	-	-
MSTRG.12527	0	60.7972	107.254	0	0	43.2466	0	0	0	0	7.29793	0.0299902	0.407997	15:-:19134346-19137449	-	-	-	-	-	-
MSTRG.36739	379.924	278.895	15.974	0	0	370.299	1.56532	2.89229	0	0	7.25973	0.0043587	0.17979	30:+:11414238-11441602	ENSCAFG00000013664	30:+:11414238-11435657	478286	E2R3L1,J9NT07	TERB2	telomere repeat binding bouquet formation protein 2 [Source:VGNC Symbol;Acc:VGNC:47253]
MSTRG.21022	0	0	33.089	0	33.9371	51.3554	68.0912	0	0	0	7.11852	0.0147241	0.30856	2:+:76126201-76130505	-	-	-	-	-	-
MSTRG.12063	22.2394	43.4266	0	62.325	0	32.435	18.0011	0	0	0	7.05372	0.00117766	0.0894902	15:+:3423026-3428069	-	-	-	-	-	-
MSTRG.48288	0	23.1609	0	76.7076	42.8679	0	0	0	0	0	6.73166	0.0453473	0.474148	5:+:66997959-67001635	-	-	-	-	-	-
MSTRG.27167	0	0	52.486	0	68.7673	2.70292	17.2185	0	0	0	6.71649	0.0267796	0.392534	24:+:11420011-11423353	-	-	-	-	-	-
MSTRG.58375	48.1855	0	58.191	0	0	33.336	0	0	0	0	6.70118	0.046335	0.478672	AAEX03025228.1:.:821-2396	-	-	-	-	-	-
MSTRG.47535	20.3862	32.8112	0	0	30.3648	24.3262	28.9583	0	0	0	6.67608	3.98738e-05	0.0123455	5:.:45524770-45525965	-	-	-	-	-	-
ENSCAFG00000028460	36.1391	39.5665	73.024	95.8845	24.1132	160.373	515.772	1.92819	2.17872	0	6.61609	7.43988e-08	7.34932e-05	JH373485.1:-:14282-26129	ENSCAFG00000005014	X:-:57332501-57332626	403998	-	TGFB1	transforming growth factor beta 1[Source:VGNC Symbol;Acc:VGNC:35800]
MSTRG.33747	32.4325	21.2308	0	5.99278	19.6478	33.336	13.3052	0	0	0	6.55676	1.01645e-05	0.00434599	29:.:15843447-15845403	-	-	-	-	-	-
MSTRG.1493	10.1931	16.4056	33.089	27.5668	30.3648	3.60389	0	0	0	0	6.49117	2.77561e-05	0.00924569	1:+:70216843-70217887	-	-	-	-	-	-
MSTRG.48509	13.8997	23.1609	7.987	8.3899	24.1132	13.5146	17.2185	0	0	0	6.34189	1.42251e-06	0.000815013	5:.:75813187-75814700	-	-	-	-	-	-
MSTRG.28960	7.41315	25.0909	0	20.3755	41.9748	6.3068	6.26126	0	0	0	6.32307	4.64349e-05	0.0134372	25:+:24123693-24124801	-	-	-	-	-	-
MSTRG.11366	22.2394	42.4616	0	0	5.35849	31.534	0	0	0	0	6.24241	0.0274055	0.395509	14:-:42923705-42929041	-	-	-	-	-	-
ENSCAFG00000028924	17.6062	216.168	245.315	142.628	86.6289	448.684	391.329	1.92819	3.26808	4.31579	6.13201	2.91323e-11	6.41964e-08	1:-:122035150-122036175	ENSCAFG00000017018	27:+:6756994-6787846	403651		COL1A1	collagen type I alpha 1 chain [Source:VGNC Symbol;Acc:VGNC:39464]
MSTRG.42879	11.1197	25.0909	11.41	8.3899	8.03773	12.6136	16.4358	0	0	0	6.12	3.9134e-06	0.00195784	37:+:6356273-6356941	-	-	-	-	-	-
MSTRG.17485	18.5329	15.4406	31.948	0	0	20.7223	0	0	0	0	6.01155	0.0273832	0.39549	18:-:46473670-46474233	-	-	-	-	-	-
MSTRG.38362	14.8263	13.5105	2.282	9.58845	33.9371	7.20777	3.13063	0	0	0	5.97914	4.71537e-05	0.0134372	31:.:33389443-33390744	-	-	-	-	-	-
MSTRG.5825	4.63322	10.6154	6.846	5.99278	4.46541	31.534	18.7838	0	0	0	5.95574	3.46013e-05	0.0113934	11:-:3361215-3361718	-	-	-	-	-	-
MSTRG.31191	25.0194	28.9511	9.128	0	1.78616	11.7126	5.47861	0	0	0	5.93623	0.000210969	0.0357611	27:.:6604411-6605757	-	-	-	-	-	-
MSTRG.40823	0	3.86014	25.102	15.5812	16.0755	0	19.5664	0	0	0	5.89799	0.000684634	0.0667099	34:.:19757839-19758760	-	-	-	-	-	-
ENSCAFG00000040749	12.0464	11.5804	2.282	4.79423	32.1509	10.8117	5.47861	0	0	0	5.88856	5.26673e-05	0.0140105	10:-:10999538-11019115	ENSCAFG00000040749	10:-:10999538-11019115	-	-	-	-
ENSCAFG00000012318	5.55986	25.0909	0	13.1841	0	32.435	0	0	0	0	5.82815	0.0349144	0.433898	28:+:30494737-30585354	ENSCAFG00000012318	28:+:30494737-30585354	-	F1PMU0	PLPP4	phospholipid phosphatase 4 [Source:VGNC Symbol;Acc:VGNC:49792]
MSTRG.8995	12.0464	20.2657	3.423	7.19134	5.35849	54.0583	38.3502	0	0	1.07895	5.7567	6.78447e-05	0.0167547	12:.:63692550-63692801	-	-	-	-	-	-
MSTRG.34633	6.48651	0	14.833	19.1769	9.8239	0	21.9144	0	0	0	5.74802	0.000840319	0.0740696	3:+:12872033-12874574	-	-	-	-	-	-
MSTRG.8311	6.48651	15.4406	15.974	17.9784	1.78616	14.4155	0	0	0	0	5.73847	0.000309725	0.0434936	12:+:21075919-21156567	-	-	-	-	-	-
ENSCAFG00000018989	10.1931	5.79021	7.987	14.3827	8.93082	18.0194	5.47861	0	0	0	5.7166	2.6857e-05	0.00921463	5:-:54225271-54237110	ENSCAFG00000018989	5:-:54225271-54237110	100683039	E2R936	BSND	barttin CLCNK type accessory beta subunit [Source:VGNC Symbol;Acc:VGNC:38540]
MSTRG.29379	0.926644	0.965035	12.551	23.9711	25.8994	0	5.47861	0	0	0	5.69503	0.00112787	0.0873244	25:.:42398017-42399080	-	-	-	-	-	-
MSTRG.20073	2.77993	14.4755	0	1.19856	30.3648	2.70292	13.3052	0	0	0	5.60121	0.00103756	0.0831569	2:.:45730451-45731514	-	-	-	-	-	-
ENSCAFG00000030746	22.2394	13.5105	26.243	19.1769	23.2201	23.4253	102.528	1.92819	0	0	5.59787	4.49e-06	0.00218009	1:-:60586582-60598997	ENSCAFG00000030746	1:-:60586582-60598997	-	-	-	-
ENSCAFG00000005441	0	3.86014	7.987	4.79423	44.6541	0	2.34797	0	0	0	5.56884	0.00334204	0.157011	1:-:113739501-113745607	ENSCAFG00000005441	1:-:113739501-113745607	-	E2RC82	DLL3	delta like canonical Notch ligand 3 [Source:HGNC Symbol;Acc:HGNC:2909]
MSTRG.59073	8.33979	13.5105	0	0	10.717	18.0194	11.7399	0	0	0	5.54509	0.000977635	0.0797901	JH373758.1:.:26070-26905	-	-	-	-	-	-
ENSCAFG00000014228	8.33979	11.5804	11.41	0	19.6478	2.70292	8.60924	0	0	0	5.5407	0.000330719	0.0455486	9:+:19146480-19157915	ENSCAFG00000014228	9:+:19146480-19157915	490939	J9NWP9,Q2Z1P8	SLC4A1	solute carrier family 4 member 1 [Source:VGNC Symbol;Acc:VGNC:49095]
MSTRG.59146	0	11.5804	0	22.7726	0	13.5146	14.0878	0	0	0	5.5269	0.00460261	0.184924	JH373940.1:.:6067-6876	-	-	-	-	-	-
MSTRG.17397	1.85329	25.0909	0	29.9639	0	2.70292	2.34797	0	0	0	5.52191	0.00387507	0.168964	18:.:44964542-44965780	-	-	-	-	-	-
ENSCAFG00000018321	8.33979	6.75525	3.423	10.787	3.57233	14.4155	13.3052	0	0	0	5.50163	9.12062e-05	0.0204124	20:-:52576234-52577364	ENSCAFG00000018321	20:-:52576234-52577364	-	-	-	-
MSTRG.45881	17.6062	13.5105	4.564	0	8.03773	9.91069	6.26126	0	0	0	5.4866	0.000316629	0.0442463	4:.:68527312-68528027	-	-	-	-	-	-
MSTRG.28392	14.8263	20.2657	13.692	0	0	10.8117	0	0	0	0	5.47153	0.0052618	0.198304	25:.:277738-277966	-	-	-	-	-	-
MSTRG.40957	32.4325	2.89511	2.282	7.19134	1.78616	6.3068	6.26126	0	0	0	5.46467	0.000526672	0.0579395	34:.:26682206-26683590	-	-	-	-	-	-
MSTRG.59159	12.0464	5.79021	0	16.7798	2.67924	16.2175	5.47861	0	0	0	5.45575	0.000527881	0.0579395	JH373957.1:.:19562-20372	-	-	-	-	-	-
ENSCAFG00000028807	9.26644	9.65035	0	14.3827	3.57233	14.4155	7.04392	0	0	0	5.44113	0.00037006	0.0479688	24:-:216936-258349	ENSCAFG00000028807	24:-:216936-258349	-	-	-	-
MSTRG.22962	1.85329	5.79021	6.846	5.99278	3.57233	18.9204	14.8705	0	0	0	5.43646	0.00023249	0.0378418	20:.:52605921-52606439	-	-	-	-	-	-
MSTRG.29532	0.926644	25.0909	4.564	9.58845	6.25157	5.40583	6.26126	0	0	0	5.43346	0.000346054	0.0465698	25:.:48282078-48282987	-	-	-	-	-	-
MSTRG.16672	25.946	0	13.692	8.3899	0	9.00972	0	0	0	0	5.40632	0.00685101	0.226629	18:-:15350993-15353037	-	-	-	-	-	-
MSTRG.51135	3.70657	4.82518	0	0	29.4717	0	18.0011	0	0	0	5.38941	0.00782745	0.242414	6:.:62841776-62843159	-	-	-	-	-	-
ENSCAFG00000012146	9.26644	15.4406	6.846	10.787	6.25157	4.50486	3.13063	0	0	0	5.38073	0.000136929	0.0266844	9:-:11848331-11883063	ENSCAFG00000012146	9:-:11848331-11883063	610754	E2RR09	SCN4A	sodium voltage-gated channel alpha subunit 4 [Source:VGNC Symbol;Acc:VGNC:45920]
MSTRG.16271	16.6796	5.79021	13.692	3.59567	3.57233	8.10875	3.91329	0	0	0	5.36273	0.000210464	0.0357611	17:-:60126747-60127642	-	-	-	-	-	-
MSTRG.19381	7.41315	12.5455	3.423	14.3827	6.25157	2.70292	8.60924	0	0	0	5.36051	0.000171242	0.0308526	2:.:19086428-19087079	-	-	-	-	-	-
MSTRG.40822	2.77993	2.89511	13.692	34.7581	34.8302	4.50486	14.0878	0	0	1.07895	5.35787	0.000277939	0.0412545	34:+:19750082-19757508	-	-	-	-	-	-
MSTRG.55061	0	5.79021	2.282	14.3827	8.03773	4.50486	18.7838	0	0	0	5.32684	0.000993882	0.0804286	8:+:61125862-61126746	-	-	-	-	-	-
MSTRG.35383	19.4595	4.82518	0	8.3899	4.46541	4.50486	10.9572	0	0	0	5.29768	0.000770937	0.0712421	3:.:45045585-45046819	-	-	-	-	-	-
ENSCAFG00000002717	11.1197	18.3357	0	13.1841	0	0	10.1746	0	0	0	5.2975	0.00719188	0.23175	14:+:35467934-35784480	ENSCAFG00000002717	14:+:35467934-35784480	482346	J9P9P6,F1PJP1	DNAH11	dynein axonemal heavy chain 11 [Source:VGNC Symbol;Acc:VGNC:40013]
MSTRG.41692	10.1931	4.82518	0	2.39711	3.57233	11.7126	19.5664	0	0	0	5.29617	0.0010621	0.0840494	35:.:17235268-17236311	-	-	-	-	-	-
MSTRG.53936	9.26644	5.79021	4.564	2.39711	2.67924	9.00972	18.0011	0	0	0	5.28186	0.00034933	0.0467196	8:.:14552018-14553365	-	-	-	-	-	-
MSTRG.17242	5.55986	6.75525	9.128	4.79423	8.93082	9.91069	7.04392	0	0	0	5.28176	0.000113534	0.0237402	18:-:38681776-38682291	-	-	-	-	-	-
MSTRG.59036	10.1931	2.89511	20.538	5.99278	0.893082	7.20777	4.69595	0	0	0	5.27715	0.000557712	0.0587381	JH373681.1:.:43135-43963	-	-	-	-	-	-
MSTRG.11280	0	20.2657	4.564	13.1841	1.78616	10.8117	1.56532	0	0	0	5.27494	0.00184418	0.113338	14:+:40318645-40319698	-	-	-	-	-	-
MSTRG.5643	23.1661	37.6364	0	45.5452	47.3333	20.7223	13.3052	0	2.17872	0	5.24997	6.42284e-05	0.0161399	10:+:68725896-68728617	-	-	-	-	-	-
MSTRG.53496	0	4.82518	19.397	2.39711	10.717	1.80194	10.9572	0	0	0	5.21996	0.00173975	0.109535	7:.:79636374-79637409	-	-	-	-	-	-
MSTRG.31601	5.55986	10.6154	11.41	0	13.3962	4.50486	3.13063	0	0	0	5.17988	0.000947765	0.0786548	27:-:24370053-24403150	-	-	-	-	-	-
MSTRG.43218	3.70657	20.2657	4.564	5.99278	4.46541	0.900972	8.60924	0	0	0	5.17621	0.000766188	0.0712421	37:.:23438073-23438828	-	-	-	-	-	-
MSTRG.4126	8.33979	15.4406	11.41	0	6.25157	5.40583	1.56532	0	0	0	5.17157	0.0012551	0.0917213	10:-:16950368-16951199	-	-	-	-	-	-
MSTRG.48458	25.0194	0	2.282	20.3755	17.8616	9.00972	18.0011	0.964097	0	0	5.14752	0.000741499	0.0701047	5:.:72849616-72851178	-	-	-	-	-	-
MSTRG.22728	7.41315	12.5455	0	5.99278	21.434	0	0	0	0	0	5.14278	0.0109505	0.274692	20:+:48648681-48649037	-	-	-	-	-	-
MSTRG.29546	2.77993	0	0	14.3827	5.35849	2.70292	21.9144	0	0	0	5.13764	0.00544001	0.202917	25:-:48662232-48664115	-	-	-	-	-	-
MSTRG.60200	4.63322	0.965035	11.41	10.787	7.14465	5.40583	7.04392	0	0	0	5.13243	0.000471856	0.0559841	X:-:47974870-47982071	-	-	-	-	-	-
MSTRG.21291	0	4.82518	0	20.3755	18.7547	0	3.13063	0	0	0	5.12862	0.0125278	0.288571	2:-:83825766-83829034	-	-	-	-	-	-
ENSCAFG00000032149	0	4.82518	14.833	17.9784	0	4.50486	4.69595	0	0	0	5.11258	0.00473405	0.187057	8:-:41245683-41255349	ENSCAFG00000032149	8:-:41245683-41255349	-	-	-	-
MSTRG.28286	33.3592	5.79021	0	5.99278	0	0.900972	0	0	0	0	5.10048	0.0183866	0.338495	24:+:47376369-47376951	-	-	-	-	-	-
ENSCAFG00000016556	3.70657	0	0	4.79423	31.2579	4.50486	1.56532	0	0	0	5.09769	0.00785641	0.243048	30:+:23224837-23269076	ENSCAFG00000016556	30:+:23224837-23269076	487576	E2QXX6	AQP9	aquaporin 9 [Source:VGNC Symbol;Acc:VGNC:38021]
MSTRG.35405	6.48651	2.89511	0	0	19.6478	0	16.4358	0	0	0	5.09027	0.0124193	0.287613	3:.:47704103-47705003	-	-	-	-	-	-
MSTRG.33629	23.1661	11.5804	2.282	0	47.3333	18.0194	55.5687	1.92819	0	0	5.07307	0.00045584	0.0546379	29:-:9504273-9539041	-	-	-	-	-	-
MSTRG.11282	0	21.2308	0	9.58845	6.25157	8.10875	0	0	0	0	5.07115	0.0122036	0.286555	14:.:40323026-40324308	-	-	-	-	-	-
MSTRG.51535	45.4055	38.6014	0	17.9784	826.994	63.068	540.817	0	19.6085	0	5.06863	0.0148862	0.310665	7:.:1904796-1907210	-	-	-	-	-	-
MSTRG.25678	6.48651	13.5105	2.282	2.39711	6.25157	7.20777	6.26126	0	0	0	5.05704	0.000552001	0.0584339	22:-:58764214-58764950	-	-	-	-	-	-
MSTRG.60772	6.48651	4.82518	4.564	0	13.3962	5.40583	9.3919	0	0	0	5.04928	0.00117771	0.0894902	X:.:76351094-76351787	-	-	-	-	-	-
MSTRG.25233	0	21.2308	4.564	3.59567	6.25157	6.3068	2.34797	0	0	0	5.04412	0.00245911	0.13193	22:+:29288995-29292731	-	-	-	-	-	-
MSTRG.7232	12.973	5.79021	4.564	3.59567	0	5.40583	11.7399	0	0	0	5.0436	0.00160941	0.105262	11:.:60952786-60953574	-	-	-	-	-	-
ENSCAFG00000023386	4.63322	7.72028	6.846	3.59567	6.25157	7.20777	7.82658	0	0	0	5.04332	0.000306883	0.0433068	20:-:52613314-52614159	ENSCAFG00000023386	20:-:52613314-52614159	611574	E2R9B2	CTXN1	cortexin 1 [Source:VGNC Symbol;Acc:VGNC:39722]
MSTRG.34240	2.77993	1.93007	12.551	7.19134	7.14465	4.50486	7.82658	0	0	0	5.02532	0.000622968	0.0634738	29:.:36002338-36003210	-	-	-	-	-	-
ENSCAFG00000019336	12.0464	4.82518	2.282	5.99278	8.03773	6.3068	3.91329	0	0	0	5.01919	0.000520756	0.0576637	9:-:47368564-47398198	ENSCAFG00000019336	9:-:47368564-47398198	-	E2R8I8	TRPV3	transient receptor potential cation channel subfamily V member 3 [Source:VGNC Symbol;Acc:VGNC:47884]
MSTRG.4466	1750.43	1489.05	50.204	39.5524	1910.3	2046.11	405.417	40.4921	32.6808	29.1316	5.00964	2.81718e-06	0.00146734	10:+:24840008-24852573	-	-	-	-	-	-
MSTRG.1086	3.70657	0	0	13.1841	16.9686	4.50486	4.69595	0	0	0	5.00285	0.00563814	0.206103	1:-:52331644-52334845	-	-	-	-	-	-
MSTRG.17979	5.55986	0.965035	0	8.3899	12.5031	3.60389	11.7399	0	0	0	5.00037	0.00254297	0.133024	18:.:55166889-55168005	-	-	-	-	-	-
MSTRG.33624	10.1931	1.93007	13.692	9.58845	13.3962	28.8311	5.47861	0	0	1.07895	4.99069	0.00042149	0.0520601	29:.:9275565-9277137	-	-	-	-	-	-
ENSCAFG00000032427	2.77993	15.4406	4.564	0	3.57233	7.20777	8.60924	0	0	0	4.98146	0.0019636	0.11719	13:-:37005013-37030327	ENSCAFG00000032427	13:-:37005013-37030327	-	-	-	-
MSTRG.35752	7.41315	3.86014	2.282	5.99278	13.3962	4.50486	4.69595	0	0	0	4.97821	0.000680588	0.066542	3:.:58890645-58891241	-	-	-	-	-	-
MSTRG.4615	0	11.5804	11.41	0	8.93082	7.20777	3.13063	0	0	0	4.97631	0.00493973	0.19097	10:.:28047365-28048130	-	-	-	-	-	-
MSTRG.50364	9.26644	13.5105	0	2.39711	3.57233	5.40583	7.82658	0	0	0	4.97588	0.00194833	0.116522	6:.:40011029-40011685	-	-	-	-	-	-
MSTRG.30145	0	8.68532	15.974	10.787	6.25157	0	0.782658	0	0	0	4.97302	0.00816892	0.247082	26:.:14887933-14888743	-	-	-	-	-	-
MSTRG.354	6.48651	2.89511	0	9.58845	4.46541	3.60389	14.8705	0	0	0	4.97139	0.00204338	0.120066	1:+:19384654-19385646	-	-	-	-	-	-
MSTRG.6668	0.926644	0.965035	11.41	5.99278	16.0755	2.70292	3.91329	0	0	0	4.96282	0.00217641	0.124527	11:.:38057295-38058108	-	-	-	-	-	-
MSTRG.12520	0	4.82518	5.705	0	29.4717	0	1.56532	0	0	0	4.95555	0.0203152	0.351644	15:-:18707070-18711710	-	-	-	-	-	-
MSTRG.29676	3.70657	8.68532	2.282	4.79423	8.03773	8.10875	5.47861	0	0	0	4.9433	0.00061064	0.0629212	25:.:51498048-51498479	-	-	-	-	-	-
MSTRG.15396	3.70657	6.75525	5.705	5.99278	11.6101	0	7.04392	0	0	0	4.92704	0.00181664	0.11204	17:.:30295315-30295780	-	-	-	-	-	-
MSTRG.61078	13.8997	5.79021	4.564	0	0	10.8117	5.47861	0	0	0	4.92203	0.00572378	0.207979	X:.:88956569-88957278	-	-	-	-	-	-
MSTRG.41421	0	8.68532	2.282	0	14.2893	8.10875	7.04392	0	0	0	4.92017	0.00629596	0.218937	35:-:7160940-7170384	-	-	-	-	-	-
ENSCAFG00000029509	12.0464	3.86014	0	2.39711	14.2893	5.40583	2.34797	0	0	0	4.91766	0.00304263	0.14925	20:+:52441244-52445008	ENSCAFG00000029509	20:+:52441244-52445008	611542	J9P7F9	MCEMP1	mast cell expressed membrane protein 1
MSTRG.39045	3.70657	4.82518	7.987	4.79423	12.5031	3.60389	3.13063	0	0	0	4.91416	0.000793205	0.0719081	32:.:20694237-20694829	-	-	-	-	-	-
MSTRG.7584	0	10.6154	0	4.79423	15.1824	1.80194	7.82658	0	0	0	4.9104	0.00737748	0.234571	12:.:286562-287316	-	-	-	-	-	-
MSTRG.41861	7.41315	17.3706	9.128	0	0	5.40583	0.782658	0	0	0	4.89921	0.0092793	0.258273	35:.:23962425-23963164	-	-	-	-	-	-
MSTRG.24281	11.1197	5.79021	1.141	4.79423	14.2893	2.70292	0	0	0	0	4.89345	0.0041567	0.17563	21:.:30942028-30942918	-	-	-	-	-	-
MSTRG.10486	10.1931	3.86014	2.282	1.19856	8.93082	10.8117	2.34797	0	0	0	4.89307	0.00158884	0.105018	13:.:62056544-62057113	-	-	-	-	-	-
MSTRG.13257	4.63322	9.65035	13.692	0	3.57233	2.70292	5.47861	0	0	0	4.88488	0.00243195	0.131444	15:.:53422412-53422874	-	-	-	-	-	-
MSTRG.7086	0	2.89511	3.423	0	5.35849	1.80194	25.8277	0	0	0	4.88475	0.0113115	0.277669	11:-:54553071-54575349	-	-	-	-	-	-
MSTRG.58886	7.41315	3.86014	5.705	8.3899	4.46541	4.50486	5.47861	0	0	0	4.88415	0.000568133	0.0596166	JH373453.1:.:34761-35150	-	-	-	-	-	-
MSTRG.38931	19.4595	0	6.846	5.99278	0.893082	1.80194	4.69595	0	0	0	4.88402	0.00519732	0.197464	32:.:12346402-12347467	-	-	-	-	-	-
ENSCAFG00000006247	7.41315	16.4056	0	0	7.14465	4.50486	3.91329	0	0	0	4.88153	0.00620063	0.218487	18:-:22881069-23094058	ENSCAFG00000006247	18:-:22881069-23094058	483387	F1Q4C1	SEMA3E	semaphorin 3E [Source:VGNC Symbol;Acc:VGNC:45991]
ENSCAFG00000023094	0	0	11.41	25.1697	0	0	3.13063	0	0	0	4.87633	0.0395076	0.451266	5:-:34914918-34936610	ENSCAFG00000023094	5:-:34914918-34936610	489504	Q076A8	MYH3	myosin heavy chain 3 [Source:HGNC Symbol;Acc:HGNC:7573]
MSTRG.22815	71.3516	56.9371	35.371	0	106.277	0	61.83	4.82049	0	0	4.86607	0.0149808	0.311433	20:-:49827660-49860637	-	-	-	-	-	-
MSTRG.27408	9.26644	1.93007	4.564	2.39711	2.67924	5.40583	12.5225	0	0	0	4.86507	0.00141374	0.0985388	24:.:20528862-20529711	-	-	-	-	-	-
MSTRG.17519	4.63322	4.82518	19.397	5.99278	0	4.50486	0	0	0	0	4.86132	0.00854537	0.249672	18:+:46952917-46956560	-	-	-	-	-	-
MSTRG.43139	10.1931	12.5455	2.282	7.19134	0	2.70292	3.91329	0	0	0	4.85189	0.00341972	0.157958	37:-:16125667-16126425	-	-	-	-	-	-
MSTRG.14993	4.63322	3.86014	2.282	4.79423	3.57233	17.1185	2.34797	0	0	0	4.85022	0.00167959	0.10764	17:.:15837035-15837855	-	-	-	-	-	-
MSTRG.14185	3.70657	15.4406	10.269	2.39711	2.67924	1.80194	2.34797	0	0	0	4.84061	0.00217782	0.124527	16:.:26203873-26204631	-	-	-	-	-	-
MSTRG.24276	2.77993	20.2657	0	0	1.78616	13.5146	0	0	0	0	4.83905	0.0228036	0.368511	21:.:30533012-30533679	-	-	-	-	-	-
MSTRG.57870	9.26644	3.86014	9.128	2.39711	4.46541	5.40583	3.91329	0	0	0	4.83834	0.000928175	0.0780457	9:-:53283987-53284371	-	-	-	-	-	-
MSTRG.35414	10.1931	1.93007	7.987	2.39711	11.6101	1.80194	2.34797	0	0	0	4.83364	0.00200481	0.118906	3:.:48693442-48694235	-	-	-	-	-	-
MSTRG.143	1.85329	11.5804	3.423	1.19856	12.5031	3.60389	3.91329	0	0	0	4.83325	0.00210466	0.122297	1:.:8092530-8093404	-	-	-	-	-	-
MSTRG.60949	1.85329	18.3357	6.846	0	1.78616	3.60389	5.47861	0	0	0	4.8215	0.00468583	0.186697	X:.:83485361-83486101	-	-	-	-	-	-
MSTRG.25358	4.63322	19.3007	0	5.99278	5.35849	2.70292	0	0	0	0	4.82139	0.00943692	0.260268	22:-:37538041-37566174	-	-	-	-	-	-
MSTRG.22700	4.63322	19.3007	0	2.39711	7.14465	1.80194	2.34797	0	0	0	4.81261	0.00525458	0.198304	20:+:48134103-48135082	-	-	-	-	-	-
MSTRG.19906	4.63322	15.4406	2.282	2.39711	5.35849	2.70292	4.69595	0	0	0	4.81003	0.00172849	0.109066	2:.:40213058-40213815	-	-	-	-	-	-
ENSCAFG00000018448	5.55986	4.82518	3.423	0	10.717	6.3068	6.26126	0	0	0	4.80109	0.00229233	0.12786	8:-:72862853-72865805	ENSCAFG00000018448	8:-:72862853-72865805	-	-	-	-
MSTRG.53946	20.3862	0	3.423	4.79423	0	5.40583	3.13063	0	0	0	4.79088	0.0107744	0.272935	8:.:14652933-14653749	-	-	-	-	-	-
MSTRG.29548	8.33979	3.86014	3.423	10.787	1.78616	3.60389	5.47861	0	0	0	4.7871	0.0013601	0.0966162	25:.:48694144-48694578	-	-	-	-	-	-
ENSCAFG00000014982	5.55986	12.5455	0	16.7798	7.14465	18.0194	11.7399	0.964097	0	0	4.7806	0.00118861	0.0896829	7:-:27599267-27618237	ENSCAFG00000014982	7:-:27599267-27618237	403604	Q95LA2	FMO1	flavin containing monooxygenase 1 [Source:VGNC Symbol;Acc:VGNC:40916]
MSTRG.33251	12.0464	4.82518	0	0	3.57233	9.91069	6.26126	0	0	0	4.78017	0.00728487	0.233434	28:.:32721091-32722219	-	-	-	-	-	-
ENSCAFG00000032477	15.7529	7.72028	0	3.59567	0	7.20777	2.34797	0	0	0	4.77307	0.00970876	0.262681	34:-:11288968-11290407	ENSCAFG00000032477	34:-:11288968-11290407	-	-	-	-
MSTRG.58770	12.973	0	4.564	8.3899	0	10.8117	0	0	0	0	4.7712	0.0206906	0.354287	JH373356.1:.:32957-33567	-	-	-	-	-	-
MSTRG.18613	16.6796	12.5455	0	0	0	1.80194	5.47861	0	0	0	4.77007	0.0224116	0.365409	19:.:35314616-35315717	-	-	-	-	-	-
MSTRG.58896	13.8997	11.5804	0	26.3682	0	15.3165	3.91329	0.964097	0	0	4.76035	0.00481659	0.189274	JH373472.1:.:40050-41039	-	-	-	-	-	-
MSTRG.60406	14.8263	10.6154	0	0	0	10.8117	0	0	0	0	4.758	0.0407359	0.458412	X:.:57309632-57310337	-	-	-	-	-	-
MSTRG.39471	2.77993	10.6154	0	0	14.2893	4.50486	3.91329	0	0	0	4.75799	0.00901758	0.256323	32:.:36332481-36333212	-	-	-	-	-	-
MSTRG.27674	13.8997	10.6154	1.141	2.39711	0	1.80194	6.26126	0	0	0	4.75515	0.00668064	0.223977	24:.:25763328-25764157	-	-	-	-	-	-
ENSCAFG00000013777	14.8263	2.89511	0	0	8.93082	5.40583	3.91329	0	0	0	4.7534	0.00880605	0.253535	9:+:18310552-18312915	ENSCAFG00000013777	9:+:18310552-18312915	-	-	-	-
MSTRG.657	12.0464	2.89511	3.423	7.19134	9.8239	0.900972	0	0	0	0	4.75281	0.00588611	0.210249	1:.:34499928-34500702	-	-	-	-	-	-
MSTRG.24598	0	7.72028	0	7.19134	11.6101	6.3068	3.13063	0	0	0	4.74504	0.00825757	0.247871	21:+:40995955-40996751	-	-	-	-	-	-
MSTRG.7942	18.5329	4.82518	3.423	1.19856	1.78616	3.60389	2.34797	0	0	0	4.73845	0.00362798	0.163287	12:.:6007597-6008502	-	-	-	-	-	-
MSTRG.28326	3.70657	11.5804	0	9.58845	3.57233	2.70292	4.69595	0	0	0	4.73599	0.00364173	0.163287	24:.:46671290-46671647	-	-	-	-	-	-
MSTRG.50486	0	1.93007	3.423	16.7798	5.35849	5.40583	3.13063	0	0	0	4.73219	0.00517975	0.19732	6:.:41711103-41711873	-	-	-	-	-	-
ENSCAFG00000017809	9.26644	16.4056	0	0	0	9.91069	0	0	0	0	4.73062	0.0426318	0.463306	8:-:67609102-67714086	ENSCAFG00000017809	8:-:67609102-67714086	612476	J9PAX9,E2RCL6	BCL11B	B cell CLL/lymphoma 11B [Source:HGNC Symbol;Acc:HGNC:13222]
ENSCAFG00000016498	21.3128	76.2378	25.102	25.1697	18.7547	165.779	217.579	7.71278	1.08936	0	4.7228	4.73751e-05	0.0134372	3:-:85382622-85387169	ENSCAFG00000016498	3:-:85382622-85387169	488855	F1PAS8	SOD3	superoxide dismutase 3 [Source:VGNC Symbol;Acc:VGNC:46654]
MSTRG.48083	0	0	21.679	3.59567	4.46541	3.60389	2.34797	0	0	0	4.72152	0.0135054	0.297096	5:.:63196685-63197413	-	-	-	-	-	-
MSTRG.9785	12.973	2.89511	0	4.79423	5.35849	3.60389	5.47861	0	0	0	4.71598	0.00367154	0.163287	13:.:22403034-22403794	-	-	-	-	-	-
ENSCAFG00000003457	12.973	1.93007	2.282	2.39711	8.03773	2.70292	4.69595	0	0	0	4.71467	0.00251821	0.132609	14:+:58897164-58915568	ENSCAFG00000003457	14:+:58897164-58915568	491424	F1PF20	KCND2	potassium voltage-gated channel subfamily D member 2
MSTRG.31540	0	4.82518	0	3.59567	24.1132	0	2.34797	0	0	0	4.70344	0.0285838	0.40166	27:.:20343521-20344674	-	-	-	-	-	-
MSTRG.29490	19.4595	5.79021	0	3.59567	0	3.60389	2.34797	0	0	0	4.69894	0.0130427	0.293048	25:.:47431974-47432502	-	-	-	-	-	-
ENSCAFG00000028523	3.70657	3.86014	4.564	4.79423	8.93082	1.80194	7.04392	0	0	0	4.69679	0.00156702	0.104281	15:-:13446000-13447589	ENSCAFG00000028523	15:-:13446000-13447589	-	-	-	-
MSTRG.24826	1.85329	1.93007	0	9.58845	5.35849	1.80194	14.0878	0	0	0	4.69453	0.00659774	0.223147	22:.:2143114-2144083	-	-	-	-	-	-
MSTRG.31190	32.4325	31.8462	36.512	0	9.8239	60.3651	10.9572	2.89229	0	0	4.69205	0.00016288	0.0297198	27:.:6600747-6604136	-	-	-	-	-	-
MSTRG.9834	1.85329	11.5804	13.692	2.39711	1.78616	3.60389	0	0	0	0	4.69051	0.00752283	0.236839	13:.:23754231-23754889	-	-	-	-	-	-
MSTRG.46963	12.973	0	7.987	5.99278	3.57233	2.70292	1.56532	0	0	0	4.68902	0.00546477	0.203442	5:.:31074690-31075363	-	-	-	-	-	-
MSTRG.14941	22.2394	0	0	5.99278	6.25157	0	0	0	0	0	4.68333	0.0492644	0.488273	17:+:14504163-14505183	-	-	-	-	-	-
ENSCAFG00000031307	4.63322	0	0	4.79423	7.14465	9.00972	8.60924	0	0	0	4.67941	0.00879772	0.253535	X:+:50427951-50507633	ENSCAFG00000031307	X:+:50427951-50507633	491921	J9P8F3	ZC3H12B	zinc finger CCCH-type containing 12B [Source:VGNC Symbol;Acc:VGNC:48552]
MSTRG.61214	21.3128	4.82518	0	0	4.46541	3.60389	0	0	0	0	4.67568	0.0265098	0.391289	X:.:92844053-92844519	-	-	-	-	-	-
MSTRG.56723	3.70657	1.93007	0	10.787	11.6101	6.3068	0	0	0	0	4.67368	0.0120573	0.284882	9:.:26590277-26591071	-	-	-	-	-	-
MSTRG.50985	5.55986	7.72028	4.564	3.59567	4.46541	3.60389	4.69595	0	0	0	4.67353	0.00123928	0.0912638	6:-:59322333-59322622	-	-	-	-	-	-
MSTRG.23752	5.55986	0	0	8.3899	8.93082	8.10875	3.13063	0	0	0	4.66882	0.00933832	0.259373	21:.:18178448-18179071	-	-	-	-	-	-
MSTRG.44963	2.77993	0	2.282	2.39711	15.1824	8.10875	3.13063	0	0	0	4.6655	0.00668094	0.223977	4:+:35967210-35968133	-	-	-	-	-	-
ENSCAFG00000016951	4.63322	7.72028	0	9.58845	2.67924	0	9.3919	0	0	0	4.66374	0.010292	0.268033	4:-:41218373-41431510	ENSCAFG00000016951	4:-:41218373-41431510	489125	F1P9R1	KCNIP1	potassium voltage-gated channel interacting protein 1 [Source:VGNC Symbol;Acc:VGNC:42254]
MSTRG.1563	12.973	11.5804	0	0	0	5.40583	3.91329	0	0	0	4.66246	0.0232217	0.371637	1:-:73762849-73830739	ENSCAFG00000039881	1:-:73766863-73830739	-	-	-	-
MSTRG.14830	3.70657	0	12.551	0	15.1824	0	2.34797	0	0	0	4.65282	0.0272472	0.394616	17:+:7903122-7903700	-	-	-	-	-	-
MSTRG.24686	3.70657	11.5804	2.282	8.3899	1.78616	4.50486	1.56532	0	0	0	4.6456	0.00307252	0.149437	21:.:47661247-47661964	-	-	-	-	-	-
MSTRG.2775	34.2858	22.1958	7.987	28.7654	14.2893	31.534	25.8277	0	3.26808	0	4.48691	6.54055e-06	0.00302205	1:.:108581326-108583131	-	-	-	-	-	-
MSTRG.50931	18.5329	29.9161	4.564	21.574	7.14465	15.3165	6.26126	0	2.17872	0	4.39044	0.000415623	0.0519928	6:.:58565515-58567151	-	-	-	-	-	-
MSTRG.26807	6.48651	27.986	6.846	15.5812	2.67924	107.216	41.4809	0	4.35743	0	4.38736	0.000256456	0.0407959	23:-:47248408-47249553	ENSCAFG00000028903	23:-:47248408-47249497	-	-	-	-
MSTRG.55880	12.0464	3.86014	11.41	3.59567	9.8239	9.00972	3.91329	0.964097	0	0	4.35904	0.00185958	0.113828	9:-:6167722-6168116	-	-	-	-	-	-
MSTRG.50916	9.26644	2.89511	28.525	0	0	5.40583	7.04392	0	0	1.07895	4.33979	0.0134293	0.296749	6:.:57498934-57499914	-	-	-	-	-	-
MSTRG.1730	16.6796	82.9931	69.601	51.5379	39.2956	152.264	118.181	0	5.44679	6.47368	4.27991	3.2203e-09	4.19327e-06	1:.:85418227-85418791	-	-	-	-	-	-
MSTRG.35350	0	5.79021	14.833	11.9856	2.67924	6.3068	8.60924	0	1.08936	0	4.25293	0.00599285	0.212209	3:.:44338326-44338948	-	-	-	-	-	-
MSTRG.30609	26.8727	53.077	2.282	0	36.6163	7.20777	14.8705	0	0	3.23684	4.24824	0.00158798	0.105018	26:+:28673656-28677242	-	-	-	-	-	-
MSTRG.45731	7.41315	4.82518	10.269	13.1841	2.67924	9.00972	1.56532	0	0	1.07895	4.21037	0.00380441	0.167155	4:.:61089204-61089835	-	-	-	-	-	-
MSTRG.29606	11.1197	6.75525	22.82	7.19134	3.57233	9.91069	28.1757	0	0	2.15789	4.19225	0.000959479	0.0789833	25:.:49915456-49917107	-	-	-	-	-	-
MSTRG.19660	2.77993	13.5105	0	3.59567	17.8616	2.70292	7.04392	0	0	1.07895	4.1911	0.00898339	0.255812	2:.:30340735-30341525	-	-	-	-	-	-
MSTRG.20378	6.48651	8.68532	4.564	0	4.46541	8.10875	14.8705	0.964097	0	0	4.18809	0.00579887	0.208453	2:.:57920134-57921189	-	-	-	-	-	-
MSTRG.32634	14.8263	6.75525	0	7.19134	7.14465	5.40583	5.47861	0.964097	0	0	4.16684	0.00576266	0.207979	28:-:9298414-9299136	-	-	-	-	-	-
MSTRG.819	8.33979	2.89511	18.256	3.59567	2.67924	1.80194	9.3919	0.964097	0	0	4.16062	0.00575468	0.207979	1:.:39261128-39262147	-	-	-	-	-	-
MSTRG.11476	21.3128	9.65035	3.423	0	0	5.40583	6.26126	0.964097	0	0	4.14405	0.0172828	0.328533	14:+:46950664-47134810	ENSCAFG00000038042	14:+:46983617-47074226	-	-	-	-
MSTRG.17939	20.3862	4.82518	3.423	16.7798	35.7233	16.2175	29.741	0	0	3.23684	4.11094	0.000260171	0.0407959	18:.:55154532-55155535	-	-	-	-	-	-
MSTRG.28132	1.85329	8.68532	3.423	3.59567	17.8616	7.20777	1.56532	0	1.08936	0	4.08371	0.0075226	0.236839	24:+:42358523-42359042	-	-	-	-	-	-
MSTRG.10232	19.4595	55.007	29.666	17.9784	8.93082	38.7418	31.3063	2.89229	1.08936	1.07895	4.06405	1.61594e-06	0.000890229	13:+:44171862-44172183	-	-	-	-	-	-
ENSCAFG00000016003	1.85329	0	0	4.79423	23.2201	3.60389	9.3919	0.964097	0	0	4.04297	0.0250694	0.384884	9:+:21808548-21817387	ENSCAFG00000016003	9:+:21808548-21817387	608094	E2RKR1	KRT20	keratin 20 [Source:VGNC Symbol;Acc:VGNC:42521]
MSTRG.51474	44.4789	236.434	336.595	111.466	38.4025	557.701	68.0912	21.2101	6.53615	8.63158	4.03233	7.38003e-06	0.00330337	7:+:507283-512347	-	-	-	-	-	-
MSTRG.51499	11.1197	5.79021	1.141	13.1841	6.25157	1.80194	3.13063	0	1.08936	0	4.01245	0.00805045	0.245931	7:.:1071246-1071783	-	-	-	-	-	-
ENSCAFG00000029257	6.48651	24.1259	13.692	0	8.03773	13.5146	10.9572	0	2.17872	0	3.96296	0.00343452	0.158181	24:-:43424986-43479263	ENSCAFG00000029257	24:-:43424986-43479263	-	-	-	-
MSTRG.537	7.41315	27.021	11.41	10.787	6.25157	9.91069	3.91329	0	2.17872	0	3.95772	0.00167137	0.107432	1:.:29306281-29307384	-	-	-	-	-	-
MSTRG.35451	0.926644	5.79021	5.705	8.3899	13.3962	4.50486	1.56532	0	1.08936	0	3.93893	0.00971625	0.262681	3:.:51124307-51124821	-	-	-	-	-	-
MSTRG.31549	1.85329	11.5804	5.705	0	9.8239	4.50486	6.26126	0.964097	0	0	3.93331	0.0120522	0.284882	27:+:20197772-20247227	-	-	-	-	-	-
MSTRG.34021	0	22.1958	0	1.19856	5.35849	5.40583	5.47861	0.964097	0	0	3.92749	0.0311307	0.414213	29:.:27735995-27737188	-	-	-	-	-	-
MSTRG.2073	4.63322	4.82518	0	9.58845	10.717	6.3068	3.13063	0	1.08936	0	3.90611	0.0113534	0.277701	1:.:97110327-97111234	-	-	-	-	-	-
MSTRG.20755	21.3128	0.965035	0	4.79423	5.35849	1.80194	4.69595	0	1.08936	0	3.90151	0.0218656	0.362281	2:+:71764500-71765442	-	-	-	-	-	-
MSTRG.53562	15346.1	17577.2	103.831	2905.3	14815.3	17787	295.062	42.4203	1902.02	31.2895	3.90021	0.00827176	0.247871	7:+:80950042-80974511	ENSCAFG00000032276|ENSCAFG00000029384	7:+:80966230-80968077|7:+:80950042-80974511	-|-	-|-	-|-	-|-
MSTRG.33952	5.55986	3.86014	2.282	0	2.67924	4.50486	19.5664	0	1.08936	0	3.89777	0.0175792	0.330553	29:.:24981844-24982887	-	-	-	-	-	-
MSTRG.24476	16.6796	0	9.128	3.59567	0.893082	8.10875	0	0	1.08936	0	3.87359	0.0351644	0.434814	21:-:35244557-35245389	-	-	-	-	-	-
MSTRG.22390	17.6062	13.5105	4.564	4.79423	0.893082	21.6233	5.47861	1.92819	0	0	3.8593	0.0052255	0.197819	20:.:41524140-41525280	-	-	-	-	-	-
MSTRG.44725	11.1197	11.5804	2.282	0	0.893082	6.3068	5.47861	0.964097	0	0	3.85684	0.0188402	0.342677	4:.:25620836-25621760	-	-	-	-	-	-
MSTRG.10149	7.41315	3.86014	5.705	3.59567	2.67924	8.10875	6.26126	0	0	1.07895	3.85212	0.00695335	0.22817	13:.:38470292-38471054	-	-	-	-	-	-
MSTRG.8163	11.1197	7.72028	6.846	3.59567	1.78616	6.3068	0	0.964097	0	0	3.83282	0.0169585	0.326194	12:.:12600437-12601375	-	-	-	-	-	-
MSTRG.25207	3.70657	4.82518	1.141	8.3899	11.6101	3.60389	3.91329	0.964097	0	0	3.83059	0.0101775	0.266748	22:.:29200252-29200992	-	-	-	-	-	-
ENSCAFG00000031812	45.4055	50.1818	68.46	49.1408	27.6855	90.9981	53.2207	0	0	11.8684	3.82091	4.27799e-08	4.80676e-05	7:+:14043718-14044707	ENSCAFG00000031812	7:+:14043718-14044707	-	-	-	-
ENSCAFG00000032544	0.926644	4.82518	3.423	2.39711	2.67924	10.8117	10.9572	0	0	1.07895	3.79789	0.0138741	0.302245	1:+:99414615-99415331	ENSCAFG00000032544	1:+:99414615-99415331	-	-	-	-
MSTRG.13866	19.4595	5.79021	0	0	2.67924	2.70292	5.47861	0	1.08936	0	3.79698	0.0335595	0.428231	16:.:14747804-14748393	-	-	-	-	-	-
MSTRG.36447	3.70657	2.89511	3.423	14.3827	0	9.00972	3.13063	0	0	1.07895	3.79215	0.0194545	0.347398	30:.:2102701-2103150	-	-	-	-	-	-
MSTRG.47976	9.26644	3.86014	5.705	7.19134	32.1509	0	10.1746	0	2.17872	0	3.78984	0.00969191	0.262672	5:+:60317405-60320383	-	-	-	-	-	-
MSTRG.44276	0	5.79021	9.128	0	7.14465	11.7126	2.34797	0.964097	0	0	3.78973	0.0293443	0.403501	4:.:8565450-8566035	-	-	-	-	-	-
ENSCAFG00000000481	4.63322	4.82518	6.846	15.5812	35.7233	15.3165	18.7838	0	0	3.23684	3.78699	0.000915858	0.0780457	10:-:15842071-15888350	ENSCAFG00000000481	10:-:15842071-15888350	481169	F1PER3	CAPS2	calcyphosine 2 [Source:VGNC Symbol;Acc:VGNC:38710]
MSTRG.15634	14.8263	1.93007	3.423	0	8.03773	4.50486	3.13063	0.964097	0	0	3.78655	0.019582	0.348209	17:.:38230337-38231073	-	-	-	-	-	-
MSTRG.29617	14.8263	2.89511	3.423	0	0	10.8117	3.91329	0	1.08936	0	3.78462	0.0333157	0.426408	25:.:50279006-50279832	-	-	-	-	-	-
MSTRG.50393	8.33979	26.056	133.497	0	355.446	54.9593	56.3514	6.74868	4.35743	8.63158	3.78458	0.00530598	0.199214	6:+:40324332-40331228	-	-	-	-	-	-
MSTRG.55810	3.70657	13.5105	10.269	14.3827	6.25157	27.0292	23.4797	1.92819	1.08936	0	3.77881	0.000507833	0.0568277	9:.:5068475-5070310	-	-	-	-	-	-
MSTRG.10552	5.55986	5.79021	1.141	0	8.93082	4.50486	9.3919	0	1.08936	0	3.77354	0.0178731	0.33421	14:.:944109-945126	-	-	-	-	-	-
MSTRG.21155	3.70657	9.65035	0	4.79423	7.14465	5.40583	4.69595	0.964097	0	0	3.76595	0.0144636	0.307372	2:.:80362005-80362551	-	-	-	-	-	-
MSTRG.30351	12.973	6.75525	14.833	3.59567	3.57233	17.1185	7.82658	0	2.17872	0	3.76125	0.00304819	0.149268	26:.:22120576-22121416	-	-	-	-	-	-
MSTRG.19966	1.85329	2.89511	13.692	4.79423	8.03773	3.60389	0.782658	0	0	1.07895	3.7546	0.0162173	0.321422	2:-:40855015-40855418	-	-	-	-	-	-
ENSCAFG00000003071	2.77993	8.68532	6.846	4.79423	1.78616	1.80194	8.60924	0	1.08936	0	3.75422	0.012172	0.286282	13:+:62826443-62827803	ENSCAFG00000003071	13:+:62826443-62827803	-	-	-	-
MSTRG.12544	2.77993	6.75525	4.564	0	10.717	6.3068	3.91329	0	0	1.07895	3.75387	0.016062	0.320428	15:.:19539763-19540391	-	-	-	-	-	-
MSTRG.39336	9.26644	16.4056	4.564	4.79423	7.14465	3.60389	19.5664	0	0	2.15789	3.74463	0.00367864	0.163287	32:.:30551631-30552679	-	-	-	-	-	-
MSTRG.40184	10.1931	6.75525	17.115	0	8.93082	4.50486	15.6532	1.92819	0	0	3.74366	0.00702384	0.228883	33:.:27004042-27004552	-	-	-	-	-	-
MSTRG.47768	14.8263	27.021	0	2.39711	5.35849	11.7126	4.69595	0	2.17872	0	3.7398	0.0110127	0.275529	5:.:55081282-55082827	-	-	-	-	-	-
ENSCAFG00000030852	1.85329	10.6154	4.564	0	4.46541	9.91069	3.13063	0.964097	0	0	3.72998	0.0198691	0.349839	30:-:37706842-37707990	ENSCAFG00000030852	30:-:37706842-37707990	-	-	-	-
MSTRG.4610	8.33979	3.86014	0	10.787	2.67924	3.60389	5.47861	0.964097	0	0	3.72899	0.0179054	0.334597	10:.:28032692-28033146	-	-	-	-	-	-
MSTRG.49413	15.7529	8.68532	1.141	4.79423	0	1.80194	2.34797	0.964097	0	0	3.72322	0.0296946	0.405463	6:.:14024281-14025091	-	-	-	-	-	-
MSTRG.60586	10.1931	3.86014	27.384	15.5812	4.46541	1.80194	1.56532	0	0	2.15789	3.70199	0.0092181	0.257995	X:.:66098670-66100193	-	-	-	-	-	-
ENSCAFG00000037174	11.1197	7.72028	11.41	3.59567	8.03773	11.7126	9.3919	0	0	2.15789	3.69009	0.00235231	0.129093	33:+:17996461-18001269	ENSCAFG00000037174	33:+:17996461-18001269	-	-	-	-
MSTRG.58897	26.8727	16.4056	10.269	69.5163	9.8239	30.633	18.0011	5.78458	0	0	3.68907	9.47772e-05	0.0209963	JH373472.1:.:42902-44915	-	-	-	-	-	-
MSTRG.54709	18.5329	0	0	3.59567	2.67924	6.3068	2.34797	0.964097	0	0	3.68271	0.0432511	0.465795	8:.:44571762-44572456	-	-	-	-	-	-
MSTRG.36558	7.41315	1.93007	0	13.1841	1.78616	6.3068	3.13063	0	0	1.07895	3.68164	0.0247845	0.382944	30:.:7485437-7486146	-	-	-	-	-	-
MSTRG.19736	5.55986	5.79021	0	11.9856	4.46541	3.60389	2.34797	0	0	1.07895	3.68098	0.0200381	0.35084	2:.:33964148-33964836	-	-	-	-	-	-
MSTRG.4281	1.85329	1.93007	2.282	14.3827	4.46541	1.80194	7.04392	0	1.08936	0	3.6785	0.018617	0.341216	10:.:21159022-21159733	-	-	-	-	-	-
MSTRG.31427	20.3862	19.3007	1.141	4.79423	0	9.91069	7.82658	0	2.17872	0	3.67836	0.0144803	0.3075	27:.:16132538-16133907	-	-	-	-	-	-
MSTRG.47807	16.6796	13.5105	0	2.39711	0	14.4155	12.5225	1.92819	0	0	3.67658	0.0240365	0.376269	5:.:55444538-55445516	-	-	-	-	-	-
ENSCAFG00000019036	22.2394	68.5175	22.82	2.39711	40.1887	25.2272	70.4392	0	0	8.63158	3.66485	0.000164578	0.0298396	7:-:79201458-79221361	ENSCAFG00000019036	7:-:79201458-79221361	609249	E2R774	LIPG	lipase G, endothelial type [Source:HGNC Symbol;Acc:HGNC:6623]
MSTRG.23557	3.70657	1.93007	0	14.3827	1.78616	9.91069	1.56532	0.964097	0	0	3.65949	0.0309117	0.413412	21:+:12748241-12748676	-	-	-	-	-	-
MSTRG.33835	2.77993	2.89511	2.282	13.1841	3.57233	4.50486	3.91329	0	0	1.07895	3.64717	0.0153203	0.313991	29:.:19472509-19473098	-	-	-	-	-	-
MSTRG.47107	7.41315	12.5455	4.564	11.9856	16.9686	2.70292	5.47861	0	2.17872	0	3.64488	0.00446328	0.181619	5:-:32497091-32497784	-	-	-	-	-	-
ENSCAFG00000032755	4.63322	7.72028	10.269	8.3899	1.78616	13.5146	12.5225	1.92819	0	0	3.62931	0.00499748	0.191689	11:+:73920744-73940107	ENSCAFG00000032755	11:+:73920744-73940107	-	-	-	-
MSTRG.3186	11.1197	3.86014	18.256	8.3899	9.8239	8.10875	1.56532	0	0	2.15789	3.62689	0.00557987	0.205485	1:.:114247018-114247648	-	-	-	-	-	-
MSTRG.44350	7.41315	19.3007	3.423	0	14.2893	2.70292	12.5225	0	0	2.15789	3.60449	0.0128621	0.291504	4:.:12159735-12160884	-	-	-	-	-	-
MSTRG.43588	20.3862	0	1.141	11.9856	13.3962	1.80194	10.9572	0	2.17872	0	3.58945	0.0193883	0.346702	38:-:6374088-6374449	-	-	-	-	-	-
MSTRG.52699	1.85329	6.75525	11.41	4.79423	14.2893	15.3165	4.69595	0	0	2.15789	3.58939	0.00610329	0.215587	7:.:42966764-42967414	-	-	-	-	-	-
MSTRG.25426	7.41315	2.89511	13.692	16.7798	5.35849	2.70292	8.60924	1.92819	0	0	3.58276	0.00657226	0.222548	22:.:42913120-42913732	-	-	-	-	-	-
MSTRG.56572	4.63322	13.5105	5.705	1.19856	1.78616	7.20777	23.4797	0	0	2.15789	3.55667	0.0118484	0.282635	9:.:23996994-23998518	-	-	-	-	-	-
ENSCAFG00000031785	11.1197	7.72028	22.82	4.79423	8.03773	13.5146	16.4358	1.92819	0	1.07895	3.55106	0.000751379	0.0704995	18:-:50293643-50294539	ENSCAFG00000031785	18:-:50293643-50294539	-	-	-	-
MSTRG.51045	7.41315	6.75525	6.846	8.3899	3.57233	4.50486	19.5664	0	0	2.15789	3.54591	0.00575165	0.207979	6:+:60956619-60986147	-	-	-	-	-	-
MSTRG.1994	0.926644	8.68532	28.525	13.1841	0.893082	4.50486	1.56532	0	0	2.15789	3.54482	0.0199969	0.350368	1:.:93681497-93682507	-	-	-	-	-	-
MSTRG.47311	18.5329	4.82518	1.141	11.9856	11.6101	7.20777	2.34797	0	2.17872	0	3.54441	0.00952352	0.260822	5:.:39408057-39408839	-	-	-	-	-	-
MSTRG.31195	24.0927	34.7413	7.987	11.9856	1.78616	31.534	3.91329	0	4.35743	0	3.54303	0.0022313	0.125429	27:.:6596623-6598472	-	-	-	-	-	-
ENSCAFG00000030482	4.63322	22.1958	15.974	21.574	24.1132	51.3554	53.2207	3.85639	0	3.23684	3.52971	4.05097e-05	0.0123455	21:+:24918940-24920166	ENSCAFG00000030482	21:+:24918940-24920166	-	-	-	-
ENSCAFG00000017765	3.70657	18.3357	15.974	11.9856	0	5.40583	1.56532	0	2.17872	0	3.51106	0.019783	0.349684	4:-:55803947-56103537	ENSCAFG00000017765	4:-:55803947-56103537	489168	F1PDP9,F1PDR1	GRIA1	glutamate ionotropic receptor AMPA type subunit 1 [Source:VGNC Symbol;Acc:VGNC:41480]
MSTRG.7319	18.5329	12.5455	10.269	0	0	6.3068	5.47861	1.92819	0	0	3.50656	0.0291881	0.402577	11:.:65205846-65206875	-	-	-	-	-	-
MSTRG.400	9.26644	4.82518	9.128	14.3827	21.434	11.7126	10.9572	1.92819	0	1.07895	3.50272	0.000773903	0.0712862	1:.:23870007-23871488	-	-	-	-	-	-
MSTRG.36464	0	6.75525	4.564	20.3755	14.2893	5.40583	4.69595	0	0	2.15789	3.49901	0.0157984	0.318491	30:.:2950599-2951395	-	-	-	-	-	-
ENSCAFG00000029094	27.7993	32.8112	35.371	34.7581	26.7924	97.3049	72.7872	4.82049	6.53615	1.07895	3.49773	8.07477e-08	7.7106e-05	23:+:13143278-13144108	ENSCAFG00000029094	23:+:13143278-13144108	-	-	-	-
MSTRG.31255	0.926644	2.89511	2.282	2.39711	17.8616	12.6136	13.3052	1.92819	0	0	3.48477	0.0173363	0.32903	27:.:7921439-7922302	-	-	-	-	-	-
ENSCAFG00000011987	12.973	23.1609	3.423	5.99278	8.93082	0.900972	0	0	2.17872	0	3.47753	0.0255339	0.386725	28:+:27903015-28009976	ENSCAFG00000011987	28:+:27903015-28009976	610697	E2RQP4,J9P485	EMX2	empty spiracles homeobox 2 [Source:VGNC Symbol;Acc:VGNC:40356]
MSTRG.31805	40.7723	35.7063	0	16.7798	0	10.8117	3.91329	0.964097	0	3.23684	3.46556	0.0137047	0.299693	27:-:33992139-34003218	-	-	-	-	-	-
ENSCAFG00000033693	24.0927	2.89511	11.41	14.3827	21.434	18.0194	16.4358	0	4.35743	0	3.46026	0.000550772	0.0584339	7:+:31210291-31217450	ENSCAFG00000033693	7:+:31210291-31217450	-	-	-	-
MSTRG.41824	1.85329	7.72028	0	4.79423	14.2893	4.50486	20.3491	0	0	2.15789	3.44952	0.0206676	0.354287	35:.:20748289-20749290	-	-	-	-	-	-
MSTRG.58936	0	3.86014	0	19.1769	2.67924	18.9204	6.26126	1.92819	0	0	3.44419	0.0410591	0.459256	JH373527.1:.:30216-31230	-	-	-	-	-	-
MSTRG.31026	37.0657	8.68532	1.141	0	19.6478	8.10875	6.26126	0	3.26808	0	3.44028	0.0145176	0.307966	27:.:3573915-3575933	-	-	-	-	-	-
MSTRG.53472	7.41315	18.3357	0	4.79423	10.717	4.50486	7.04392	0	0	2.15789	3.4276	0.0154523	0.314775	7:.:78585368-78586484	-	-	-	-	-	-
MSTRG.50179	0.926644	14.4755	0	4.79423	4.46541	14.4155	12.5225	0.964097	1.08936	0	3.42629	0.0195203	0.347576	6:-:37828611-37829089	-	-	-	-	-	-
MSTRG.8347	7.41315	13.5105	9.128	2.39711	13.3962	1.80194	3.13063	1.92819	0	0	3.42321	0.0124089	0.287603	12:.:22960674-22961371	-	-	-	-	-	-
ENSCAFG00000010395	3.70657	15.4406	0	9.58845	53.5849	19.8214	4.69595	0	4.35743	0	3.42013	0.00979672	0.263271	34:-:8195983-8346222	ENSCAFG00000010395	34:-:8195983-8346222	488061	F1PP07	ADAMTS16	ADAM metallopeptidase with thrombospondin type 1 motif 16 [Source:VGNC Symbol;Acc:VGNC:37594]
MSTRG.4874	1.85329	6.75525	10.269	0	20.5409	4.50486	8.60924	0	0	2.15789	3.41763	0.0200563	0.35084	10:.:40871636-40872802	-	-	-	-	-	-
MSTRG.38195	9.26644	2.89511	15.974	4.79423	2.67924	7.20777	8.60924	0.964097	1.08936	0	3.40489	0.00831212	0.248039	31:.:27175183-27175787	-	-	-	-	-	-
ENSCAFG00000007133	10.1931	0	5.705	8.3899	13.3962	8.10875	3.91329	1.92819	0	0	3.39613	0.0168179	0.326143	2:-:47295859-47377556	ENSCAFG00000007133	2:-:47295859-47377556	-	F1PWG6	DEPDC1B	DEP domain containing 1B [Source:VGNC Symbol;Acc:VGNC:39897]
MSTRG.6649	0.926644	6.75525	20.538	4.79423	0	2.70292	16.4358	0	0	2.15789	3.39544	0.030858	0.413412	11:.:37770741-37771482	-	-	-	-	-	-
MSTRG.56278	12.973	2.89511	13.692	7.19134	1.78616	5.40583	7.04392	0	0	2.15789	3.36769	0.011275	0.277011	9:.:18637802-18638562	-	-	-	-	-	-
MSTRG.45671	1.85329	1.93007	4.564	1.19856	21.434	7.20777	11.7399	0	0	2.15789	3.35069	0.0212753	0.359094	4:.:60458780-60459855	-	-	-	-	-	-
MSTRG.11040	8.33979	2.89511	6.846	0	8.93082	6.3068	14.0878	1.92819	0	0	3.3409	0.0190378	0.343869	14:-:23456694-23490580	-	-	-	-	-	-
MSTRG.11148	9.26644	24.1259	11.41	21.574	11.6101	28.8311	64.9606	1.92819	3.26808	2.15789	3.33769	5.94436e-05	0.0153413	14:+:31743173-31743627	-	-	-	-	-	-
MSTRG.29664	4.63322	265.385	2.282	2.39711	3.57233	10.8117	120.529	8.67687	5.44679	3.23684	3.3366	0.0267883	0.392534	25:-:51328442-51330508	-	-	-	-	-	-
MSTRG.51714	19.4595	3.86014	14.833	5.99278	0	1.80194	1.56532	1.92819	0	0	3.33537	0.0359036	0.437999	7:.:7159465-7160221	-	-	-	-	-	-
MSTRG.48087	9.26644	4.82518	10.269	2.39711	0	12.6136	10.1746	0	2.17872	0	3.32621	0.0212759	0.359094	5:.:63207775-63209188	-	-	-	-	-	-
ENSCAFG00000002524	4.63322	8.68532	23.961	5.99278	0	6.3068	0	0	0	2.15789	3.31219	0.0467449	0.480137	1:+:102054374-102056588	ENSCAFG00000002524	1:+:102054374-102056588	484289	F1PS70	RFPL4A	ret finger protein like 4A
ENSCAFG00000011471	30.5792	85.8882	18.256	43.148	36.6163	78.3845	50.0901	14.4615	0	0	3.31205	2.32878e-05	0.00833906	8:-:3563457-3565377	ENSCAFG00000011471	8:-:3563457-3565377	490610	F1PYL9	PPP1R3E	protein phosphatase 1 regulatory subunit 3E [Source:VGNC Symbol;Acc:VGNC:44900]
MSTRG.21196	23.1661	5.79021	4.564	4.79423	16.0755	9.00972	9.3919	0	3.26808	0	3.30324	0.00367333	0.163287	2:+:81616319-81616962	-	-	-	-	-	-
MSTRG.38574	8.33979	4.82518	6.846	7.19134	5.35849	13.5146	2.34797	0	0	2.15789	3.29856	0.0105858	0.270553	31:.:39789665-39790583	-	-	-	-	-	-
MSTRG.49523	12.973	9.65035	34.23	4.79423	53.5849	9.00972	12.5225	5.78458	0	0	3.2945	0.00148759	0.101237	6:-:16744861-16752799	ENSCAFG00000016939	6:-:16744861-16745867	100686586	E2RSC2	AHSP	alpha hemoglobin stabilizing protein [Source:VGNC Symbol;Acc:VGNC:37732]
MSTRG.54642	2.77993	10.6154	13.692	0	1.78616	1.80194	14.8705	1.92819	0	0	3.28297	0.0351155	0.434814	8:.:43519990-43521013	-	-	-	-	-	-
MSTRG.31136	98.2242	468.042	180.278	209.747	48.2264	482.921	108.007	27.9588	42.485	0	3.27865	0.00153626	0.102887	27:+:5573698-5577829	ENSCAFG00000008757	27:+:5573698-5576224	608911	E2RTH4	DDN	dendrin [Source:VGNC Symbol;Acc:VGNC:39839]
MSTRG.52542	7.41315	1.93007	4.564	0	16.0755	12.6136	4.69595	0	0	2.15789	3.26941	0.0265444	0.391304	7:.:39864638-39865621	-	-	-	-	-	-
MSTRG.33012	17.6062	34.7413	0	0	17.8616	15.3165	7.04392	1.92819	2.17872	0	3.26906	0.013241	0.295416	28:.:22168702-22170167	-	-	-	-	-	-
MSTRG.21050	3.70657	5.79021	9.128	14.3827	4.46541	7.20777	3.13063	0	0	2.15789	3.26499	0.0118593	0.282641	2:.:77120002-77120609	-	-	-	-	-	-
MSTRG.58940	3.70657	9.65035	0	4.79423	25.0063	0.900972	3.13063	0	0	2.15789	3.2583	0.0402948	0.455922	JH373515.1:.:13682-14913	-	-	-	-	-	-
MSTRG.2214	3.70657	1.93007	3.423	13.1841	6.25157	9.00972	9.3919	0	2.17872	0	3.24739	0.0143009	0.306417	1:.:99600618-99601040	-	-	-	-	-	-
MSTRG.57372	2.77993	12.5455	12.551	4.79423	0.893082	8.10875	3.13063	1.92819	0	0	3.23681	0.0216929	0.360996	9:+:42793114-42794000	-	-	-	-	-	-
ENSCAFG00000028987	89.8844	83.9581	127.792	5.99278	117.887	121.631	179.229	2.89229	0	30.2105	3.23644	0.00338158	0.157044	AAEX03025866.1:+:1588-4673	ENSCAFG00000028987	AAEX03025866.1:+:1588-4673	-	-	-	-
ENSCAFG00000038371	3.70657	3.86014	10.269	3.59567	0	10.8117	14.0878	0	2.17872	0	3.22897	0.0279984	0.398712	37:-:25824271-25865261	ENSCAFG00000038371	37:-:25824271-25865261	-	-	-	-
MSTRG.21101	8.33979	11.5804	3.423	0	3.57233	15.3165	3.91329	0	2.17872	0	3.22718	0.0266366	0.392117	2:.:78762298-78762498	-	-	-	-	-	-
MSTRG.44540	4.63322	4.82518	34.23	2.39711	2.67924	12.6136	8.60924	0	3.26808	0	3.22436	0.0116583	0.28018	4:.:20262857-20264167	-	-	-	-	-	-
MSTRG.26636	1.85329	21.2308	27.384	17.9784	21.434	63.969	48.5248	2.89229	4.35743	2.15789	3.21055	0.000141135	0.0267754	23:+:38694909-38695595	-	-	-	-	-	-
MSTRG.5067	1.85329	0	4.564	2.39711	9.8239	13.5146	13.3052	0	2.17872	0	3.20581	0.0346606	0.432081	10:.:47943925-47944876	-	-	-	-	-	-
MSTRG.2034	5.55986	9.65035	0	10.787	10.717	10.8117	20.3491	0	0	3.23684	3.20217	0.0105296	0.270045	1:.:95708629-95709750	-	-	-	-	-	-
ENSCAFG00000017813	4.63322	8.68532	7.987	3.59567	3.57233	15.3165	1.56532	0	2.17872	0	3.19815	0.0186554	0.341264	4:+:56982495-57008162	ENSCAFG00000017813	4:+:56982495-57008162	489170	E2RBT8	NMUR2	neuromedin U receptor 2 [Source:VGNC Symbol;Acc:VGNC:43867]
ENSCAFG00000002874	4.63322	16.4056	12.551	9.58845	9.8239	45.0486	36.7849	0.964097	5.44679	0	3.19534	0.000934467	0.0780457	1:+:105795282-105800798	ENSCAFG00000002874	1:+:105795282-105800798	611758	F1Q1N7	CTU1	cytosolic thiouridylase subunit 1
ENSCAFG00000019952	19.4595	8.68532	3.423	7.19134	4.46541	18.0194	2.34797	2.89229	0	0	3.17445	0.00946549	0.260473	5:-:67986325-68027351	ENSCAFG00000019952	5:-:67986325-68027351	479626	F1PET3,J9NY98	ATP2C2	ATPase secretory pathway Ca2+ transporting 2 [Source:VGNC Symbol;Acc:VGNC:38261]
MSTRG.9056	73.2049	46.3217	108.395	21.574	29.4717	13.5146	36.7849	15.4256	0	0	3.16502	0.000263834	0.0409309	12:-:64793875-64813877	-	-	-	-	-	-
MSTRG.43525	10.1931	6.75525	10.269	1.19856	1.78616	15.3165	19.5664	0	2.17872	1.07895	3.14175	0.00895542	0.255551	38:.:2208129-2209441	-	-	-	-	-	-
ENSCAFG00000032362	5.55986	13.5105	3.423	2.39711	0	10.8117	7.82658	0	2.17872	0	3.14029	0.033992	0.429654	19:-:22725384-22726301	ENSCAFG00000032362	19:-:22725384-22726301	-	-	-	-
ENSCAFG00000002191	16.6796	5.79021	0	3.59567	19.6478	10.8117	8.60924	0	3.26808	0	3.13461	0.0161525	0.321169	14:-:22080555-22085230	ENSCAFG00000002191	14:-:22080555-22085230	482313	E2RJY3	DLX5	distal-less homeobox 5 [Source:VGNC Symbol;Acc:VGNC:39992]
MSTRG.42438	24.0927	9.65035	4.564	3.59567	13.3962	5.40583	0.782658	2.89229	0	0	3.13238	0.0158128	0.318557	36:-:17039115-17040001	-	-	-	-	-	-
MSTRG.55811	1.85329	1.93007	0	7.19134	10.717	6.3068	14.8705	0	0	2.15789	3.12747	0.0387532	0.449136	9:.:5072288-5073144	-	-	-	-	-	-
MSTRG.4797	10.1931	2.89511	10.269	33.5596	16.9686	15.3165	13.3052	4.82049	0	0	3.12502	0.00204555	0.120066	10:.:37313981-37315031	-	-	-	-	-	-
MSTRG.44622	46.3322	26.056	41.076	2.39711	7.14465	0	8.60924	0	6.53615	0	3.12482	0.0162355	0.321422	4:+:22571044-22572215	-	-	-	-	-	-
MSTRG.12994	12.0464	1.93007	0	7.19134	12.5031	5.40583	1.56532	1.92819	0	0	3.11631	0.0424437	0.461787	15:.:40640908-40642034	-	-	-	-	-	-
ENSCAFG00000031627	10.1931	6.75525	2.282	8.3899	0	9.00972	6.26126	0	2.17872	0	3.11496	0.0310976	0.414006	9:-:49958103-49962830	ENSCAFG00000031627	9:-:49958103-49962830	100855739	J9NWZ2	FAM163B	family with sequence similarity 163 member B [Source:VGNC Symbol;Acc:VGNC:40615]
MSTRG.57741	6.48651	3.86014	10.269	8.3899	7.14465	0	4.69595	1.92819	0	0	3.10436	0.0311007	0.414006	9:.:50254060-50254586	-	-	-	-	-	-
MSTRG.41033	14.8263	4.82518	5.705	0	0.893082	6.3068	8.60924	0.964097	0	1.07895	3.10345	0.0340942	0.430035	34:.:34415580-34416370	-	-	-	-	-	-
ENSCAFG00000032460	0	8.68532	3.423	3.59567	1.78616	8.10875	16.4358	0	0	2.15789	3.09848	0.0422639	0.461235	4:-:34663639-34664877	ENSCAFG00000032460	4:-:34663639-34664877	-	-	-	-
MSTRG.31189	23.1661	5.79021	22.82	0	1.78616	23.4253	5.47861	1.92819	2.17872	0	3.0972	0.0131425	0.294321	27:.:6599026-6600469	-	-	-	-	-	-
MSTRG.25031	3.70657	0	18.256	10.787	2.67924	2.70292	2.34797	1.92819	0	0	3.09185	0.0490626	0.487781	22:.:7825726-7826456	-	-	-	-	-	-
MSTRG.43345	10.1931	4.82518	0	0	22.327	18.0194	7.82658	0	0	3.23684	3.09153	0.0388362	0.449136	37:+:28632942-28633894	-	-	-	-	-	-
ENSCAFG00000028856	22.2394	11.5804	0	14.3827	23.2201	3.60389	9.3919	0	2.17872	2.15789	3.09054	0.00729912	0.233482	20:+:56108896-56110452	ENSCAFG00000028856	20:+:56108896-56110452	-	-	-	-
MSTRG.55495	2.77993	11.5804	0	5.99278	4.46541	3.60389	13.3052	0	0	2.15789	3.08885	0.0356955	0.437932	8:.:72798430-72799357	-	-	-	-	-	-
ENSCAFG00000039526	5.55986	0	13.692	4.79423	2.67924	7.20777	6.26126	1.92819	0	0	3.08722	0.0359988	0.437999	13:+:37990970-37998389	ENSCAFG00000039526	13:+:37990970-37998389	-	-	-	-
MSTRG.21879	10.1931	9.65035	2.282	0	8.93082	5.40583	3.13063	1.92819	0	0	3.0809	0.0363848	0.437999	20:.:21914932-21915832	-	-	-	-	-	-
ENSCAFG00000004574	5.55986	5.79021	4.564	5.99278	6.25157	9.00972	3.13063	1.92819	0	0	3.08056	0.01669	0.325216	16:-:14793877-14795726	ENSCAFG00000004574	16:-:14793877-14795726	100686984	E2RHE2	GIMAP1	GTPase, IMAP family member 1 [Source:VGNC Symbol;Acc:VGNC:41215]
ENSCAFG00000012504	387.337	18.3357	7.987	17.9784	342.05	33.336	28.1757	17.3537	15.251	9.71053	3.08036	0.010503	0.270045	18:-:50785811-50800845	ENSCAFG00000012504	18:-:50785811-50800845	483707	E2RIM9	ACTN3	actinin alpha 3 (gene/pseudogene) [Source:HGNC Symbol;Acc:HGNC:165]
MSTRG.13176	5.55986	12.5455	4.564	3.59567	6.25157	3.60389	3.91329	1.92819	0	0	3.07714	0.0200606	0.35084	15:.:48270937-48271782	-	-	-	-	-	-
ENSCAFG00000017555	9.26644	1.93007	15.974	2.39711	0	7.20777	4.69595	0	0	2.15789	3.06326	0.0447422	0.472789	8:-:62092138-62093235	ENSCAFG00000017555	8:-:62092138-62093235	100688992	F1PMJ0	GPR68	G protein-coupled receptor 68 [Source:VGNC Symbol;Acc:VGNC:41443]
ENSCAFG00000019496	171.429	348.378	292.096	191.769	156.289	549.593	321.672	53.9894	37.0382	12.9474	3.06164	1.7038e-12	9.76174e-09	6:+:39130544-39131714	ENSCAFG00000019496	6:+:39130544-39131714	100856578	E2R798	MRPS34	mitochondrial ribosomal protein S34 [Source:VGNC Symbol;Acc:VGNC:43422]
MSTRG.32198	2.77993	5.79021	29.666	8.3899	3.57233	3.60389	8.60924	0	0	3.23684	3.0613	0.0146364	0.307966	27:.:42671603-42672815	-	-	-	-	-	-
ENSCAFG00000004061	4.63322	5.79021	2.282	0	15.1824	3.60389	9.3919	0	2.17872	0	3.05807	0.0388844	0.449136	1:-:108159365-108187310	ENSCAFG00000004061	1:-:108159365-108187310	399530	Q9GL25,E2RCP0,Z4YHF9	ELSPBP1	epididymal sperm binding protein 1 [Source:VGNC Symbol;Acc:VGNC:40330]
MSTRG.49195	12.973	5.79021	13.692	3.59567	10.717	15.3165	19.5664	0	3.26808	1.07895	3.05658	0.00188431	0.114493	6:.:9920311-9921709	-	-	-	-	-	-
MSTRG.29943	8.33979	18.3357	9.128	9.58845	14.2893	11.7126	10.1746	0	4.35743	0	3.04928	0.00135701	0.0966162	26:.:7949727-7950745	-	-	-	-	-	-
MSTRG.18500	3.70657	0	3.423	16.7798	1.78616	3.60389	11.7399	0	2.17872	0	3.04069	0.0490507	0.487781	19:.:28517019-28517775	-	-	-	-	-	-
MSTRG.2094	12.0464	2.89511	3.423	9.58845	2.67924	5.40583	3.91329	0.964097	1.08936	0	3.03983	0.0213986	0.359957	1:.:97665922-97666882	-	-	-	-	-	-
MSTRG.39158	4.63322	1.93007	13.692	2.39711	6.25157	5.40583	4.69595	1.92819	0	0	3.03599	0.026669	0.392392	32:.:24282101-24282682	-	-	-	-	-	-
MSTRG.5667	16.6796	1.93007	10.269	11.9856	0	10.8117	9.3919	0	2.17872	1.07895	3.03409	0.0169164	0.326194	11:.:455325-456554	-	-	-	-	-	-
ENSCAFG00000033901	12.0464	0.965035	9.128	2.39711	4.46541	1.80194	9.3919	0	0	2.15789	3.03143	0.0338096	0.429509	19:-:49923705-49928812	ENSCAFG00000033901	19:-:49923705-49928812	-	-	-	-
MSTRG.33173	21.3128	4.82518	9.128	2.39711	7.14465	8.10875	7.04392	0	0	3.23684	3.02392	0.00994968	0.265497	28:-:29334173-29336111	-	-	-	-	-	-
MSTRG.37493	25.946	21.2308	50.204	3.59567	248.277	11.7126	68.0912	0	5.44679	17.2632	3.02234	0.0202086	0.351644	30:.:36636191-36639101	-	-	-	-	-	-
MSTRG.12997	1.85329	3.86014	9.128	0	7.14465	4.50486	13.3052	0	2.17872	0	3.01479	0.0416331	0.460087	15:.:40649689-40650264	-	-	-	-	-	-
MSTRG.29624	1.85329	11.5804	9.128	7.19134	0	6.3068	3.13063	0.964097	1.08936	0	3.00947	0.0378152	0.445224	25:.:50294825-50295295	-	-	-	-	-	-
ENSCAFG00000015597	7.41315	17.3706	0	9.58845	19.6478	8.10875	14.8705	1.92819	2.17872	0	3.00328	0.00681446	0.225681	37:+:26024875-26048066	ENSCAFG00000015597	37:+:26024875-26048066	-	E2QWI4	ASIC4	acid sensing ion channel subunit family member 4 [Source:VGNC Symbol;Acc:VGNC:38180]
MSTRG.17990	2.77993	15.4406	4.564	13.1841	10.717	6.3068	3.91329	2.89229	0	0	3.00232	0.01119	0.276345	18:.:55196562-55197306	-	-	-	-	-	-
MSTRG.52057	12.0464	0.965035	15.974	1.19856	2.67924	4.50486	2.34797	0	0	2.15789	3.0007	0.0450698	0.473613	7:.:20826000-20826559	-	-	-	-	-	-
ENSCAFG00000034954	1.85329	10.6154	2.282	7.19134	6.25157	9.00972	2.34797	0	2.17872	0	2.99959	0.0286367	0.40166	6:-:38382140-38387180	ENSCAFG00000034954	6:-:38382140-38387180	-	-	-	-
MSTRG.11591	1.85329	1.93007	6.846	2.39711	9.8239	4.50486	11.7399	0	0	2.15789	2.99954	0.0315101	0.416168	14:.:52871433-52872007	-	-	-	-	-	-
MSTRG.35032	2.77993	0	2.282	3.59567	12.5031	7.20777	10.9572	0	2.17872	0	2.99829	0.0471564	0.482109	3:.:27646604-27647207	-	-	-	-	-	-
MSTRG.39826	5.55986	4.82518	5.705	3.59567	7.14465	7.20777	4.69595	0	2.17872	0	2.98138	0.0191532	0.345299	33:+:11749874-11826916	ENSCAFG00000040859	33:+:11749874-11782736	-	-	-	-
MSTRG.23856	4.63322	7.72028	11.41	0	1.78616	20.7223	10.9572	0.964097	0	2.15789	2.97924	0.0218524	0.362271	21:.:19014353-19015311	-	-	-	-	-	-
MSTRG.61342	9.26644	5.79021	4.564	3.59567	14.2893	4.50486	15.6532	0	0	3.23684	2.97635	0.0104263	0.269392	X:.:100142819-100143691	-	-	-	-	-	-
MSTRG.13894	13.8997	11.5804	3.423	1.19856	4.46541	1.80194	2.34797	0	2.17872	0	2.97087	0.0405287	0.457409	16:.:15787530-15788197	-	-	-	-	-	-
MSTRG.30669	489.268	1261.3	532.847	1011.58	551.031	1723.56	581.515	159.076	89.3274	88.4737	2.96677	3.1209e-14	4.47023e-10	26:-:29702461-29704950	-	-	-	-	-	-
MSTRG.2490	10.1931	4.82518	6.846	11.9856	10.717	4.50486	7.04392	1.92819	0	1.07895	2.95624	0.00586302	0.209946	1:-:104566630-104567098	-	-	-	-	-	-
ENSCAFG00000012532	9.26644	11.5804	11.41	3.59567	19.6478	6.3068	10.9572	3.85639	0	0	2.95454	0.00428915	0.177985	6:+:6534229-6535237	ENSCAFG00000012532	6:+:6534229-6535237	403648	Q95KM5	CLDN3	claudin 3 [Source:VGNC Symbol;Acc:VGNC:39319]
MSTRG.19412	453.129	36.6713	49.063	4.79423	0	53.1573	386.633	11.5692	16.3404	26.9737	2.9419	0.0495274	0.48865	2:-:19344316-19355420	-	-	-	-	-	-
MSTRG.21659	25.946	6.75525	14.833	9.58845	1.78616	9.91069	7.04392	0	1.08936	3.23684	2.9361	0.00597555	0.211858	20:.:8082456-8083848	-	-	-	-	-	-
MSTRG.10144	8.33979	3.86014	1.141	4.79423	12.5031	3.60389	3.13063	0	0	2.15789	2.93038	0.0349826	0.434205	13:.:38468200-38468889	-	-	-	-	-	-
ENSCAFG00000023338	148.263	400.49	287.532	285.257	231.308	1009.09	1122.33	96.4097	45.7531	53.9474	2.92818	1.33521e-05	0.00546427	20:+:44737177-44738220	ENSCAFG00000023338	20:+:44737177-44738220	609409	F1PKI6	JUND	JunD proto-oncogene, AP-1 transcription factor subunit [Source:VGNC Symbol;Acc:VGNC:42199]
ENSCAFG00000036160	7.41315	9.65035	3.423	4.79423	4.46541	4.50486	3.13063	0	2.17872	0	2.92338	0.0256615	0.386981	1:+:46325482-46349213	ENSCAFG00000036160	1:+:46325482-46349213	-	-	-	-
ENSCAFG00000003841	5.55986	11.5804	4.564	0	55.3711	9.91069	17.2185	5.78458	0	0	2.92149	0.0223722	0.365409	16:-:7125102-7216155	ENSCAFG00000003841	16:-:7125102-7216155	475523	F1PAQ3,E2RT38	MGAM	maltase-glucoamylase [Source:VGNC Symbol;Acc:VGNC:43211]
MSTRG.61810	0	3.86014	5.705	9.58845	9.8239	4.50486	3.91329	0	0	2.15789	2.91493	0.0452361	0.473939	X:.:122060126-122060464	-	-	-	-	-	-
MSTRG.31417	10.1931	2.89511	0	7.19134	6.25157	9.91069	0.782658	0	1.08936	1.07895	2.91288	0.0486942	0.486927	27:.:16127384-16127955	-	-	-	-	-	-
ENSCAFG00000023978	7.41315	27.986	9.128	5.99278	14.2893	18.9204	23.4797	3.85639	0	2.15789	2.91185	0.000934374	0.0780457	1:-:105485998-105489052	ENSCAFG00000023978	1:-:105485998-105489052	-	-	-	-
MSTRG.40489	12.973	4.82518	3.423	0	9.8239	1.80194	3.13063	0.964097	0	1.07895	2.90934	0.0476928	0.483459	34:.:4598787-4599565	-	-	-	-	-	-
MSTRG.18421	7.41315	16.4056	6.846	2.39711	5.35849	9.91069	5.47861	1.92819	1.08936	0	2.90648	0.00985741	0.263911	19:.:22714887-22715604	-	-	-	-	-	-
MSTRG.29093	0.926644	3.86014	5.705	8.3899	11.6101	2.70292	2.34797	1.92819	0	0	2.9042	0.0427613	0.463657	25:.:29198500-29199026	-	-	-	-	-	-
MSTRG.57267	10.1931	9.65035	3.423	8.3899	7.14465	4.50486	10.9572	0.964097	0	2.15789	2.90293	0.00728103	0.233434	9:.:40787187-40787551	-	-	-	-	-	-
ENSCAFG00000031828	22.2394	13.5105	4.564	0	15.1824	8.10875	10.1746	0	0	4.31579	2.90187	0.0171104	0.32702	11:-:54585664-54594533	ENSCAFG00000031828	11:-:54585664-54594533	-	-	-	-
MSTRG.5503	6.48651	15.4406	19.397	0	8.93082	3.60389	1.56532	0	0	3.23684	2.89357	0.0375498	0.444296	10:.:64692578-64693763	-	-	-	-	-	-
MSTRG.24110	12.0464	5.79021	14.833	0	31.2579	8.10875	19.5664	0	3.26808	2.15789	2.88667	0.008607	0.250829	21:-:24290787-24291902	-	-	-	-	-	-
ENSCAFG00000031472	2.77993	4.82518	10.269	3.59567	1.78616	18.9204	30.5237	0	2.17872	2.15789	2.88091	0.0145618	0.307966	22:+:60237101-60238222	ENSCAFG00000031472	22:+:60237101-60238222	-	-	-	-
ENSCAFG00000007722	23.1661	24.1259	5.705	4.79423	7.14465	17.1185	4.69595	3.85639	0	1.07895	2.8776	0.00454016	0.183444	18:-:38151622-38152566	ENSCAFG00000007722	18:-:38151622-38152566	483482	F1Q0T7,Q70ZC5	OR10H08	olfactory receptor
MSTRG.24500	17.6062	1.93007	9.128	2.39711	9.8239	2.70292	7.82658	2.89229	0	0	2.87313	0.0229361	0.369545	21:.:37541494-37542338	-	-	-	-	-	-
MSTRG.33331	10.1931	2.89511	10.269	0	1.78616	4.50486	5.47861	0.964097	0	1.07895	2.86684	0.0480136	0.484543	28:.:38659374-38659954	-	-	-	-	-	-
MSTRG.54768	9.26644	7.72028	2.282	9.58845	3.57233	20.7223	14.8705	3.85639	0	0	2.86668	0.0106116	0.270695	8:.:46973905-46974253	-	-	-	-	-	-
MSTRG.9373	0.926644	7.72028	2.282	7.19134	3.57233	12.6136	0.782658	0.964097	0	1.07895	2.85958	0.0489277	0.487781	13:.:2940090-2940639	-	-	-	-	-	-
MSTRG.20808	20.3862	14.4755	17.115	0	8.03773	10.8117	17.2185	0.964097	2.17872	2.15789	2.85066	0.00410756	0.17381	2:.:72699913-72701751	-	-	-	-	-	-
ENSCAFG00000032299	4.63322	8.68532	0	5.99278	5.35849	15.3165	13.3052	0	3.26808	0	2.84629	0.0287013	0.40166	33:-:30525872-30589343	ENSCAFG00000032299	33:-:30525872-30589343	-	-	-	-
ENSCAFG00000029268	4.63322	1.93007	13.692	1.19856	4.46541	8.10875	17.2185	1.92819	1.08936	0	2.84398	0.0219119	0.362837	7:-:69358506-69359657	ENSCAFG00000029268	7:-:69358506-69359657	-	-	-	-
MSTRG.58989	36.1391	33.7762	15.974	23.9711	25.0063	19.8214	23.4797	0	10.8936	0	2.83871	0.000199922	0.0347101	JH373574.1:+:19654-20922	-	-	-	-	-	-
MSTRG.39242	3.70657	5.79021	5.705	5.99278	0.893082	5.40583	7.04392	0.964097	0	1.07895	2.83543	0.0326295	0.422194	32:.:28249513-28249917	-	-	-	-	-	-
MSTRG.30670	489.268	1261.3	532.847	1016.38	0	1723.56	581.515	159.076	89.3274	88.4737	2.83384	0.0239374	0.375667	26:+:29702462-29704950	-	-	-	-	-	-
MSTRG.50237	10.1931	18.3357	5.705	15.5812	9.8239	3.60389	5.47861	1.92819	0	2.15789	2.8262	0.00522738	0.197819	6:.:38714716-38715569	-	-	-	-	-	-
MSTRG.15573	19.4595	7.72028	7.987	0	19.6478	9.91069	19.5664	2.89229	2.17872	0	2.8255	0.00808426	0.245981	17:.:35837336-35839131	-	-	-	-	-	-
MSTRG.28252	13.8997	2.89511	2.282	11.9856	8.03773	4.50486	6.26126	2.89229	0	0	2.81861	0.0198231	0.349684	24:.:46422220-46423230	-	-	-	-	-	-
MSTRG.12733	3.70657	4.82518	0	3.59567	21.434	3.60389	11.7399	2.89229	0	0	2.81736	0.0453839	0.474148	15:.:33141633-33142751	-	-	-	-	-	-
MSTRG.36371	26.8727	27.986	22.82	20.3755	11.6101	30.633	10.1746	6.74868	2.17872	0	2.81331	0.000142662	0.0268871	3:-:91742460-91743947	-	-	-	-	-	-
ENSCAFG00000000375	17.6062	4.82518	0	7.19134	10.717	7.20777	4.69595	0	3.26808	0	2.81264	0.0315741	0.416617	1:-:40251879-40279351	ENSCAFG00000000375	1:-:40251879-40279351	-	-	-	zinc finger CCCH-type containing 12D [Source:HGNC Symbol;Acc:HGNC:21175]
MSTRG.53303	19.4595	5.79021	9.128	5.99278	10.717	5.40583	10.9572	1.92819	2.17872	0	2.80848	0.00439007	0.18001	7:.:73253132-73253960	-	-	-	-	-	-
MSTRG.48116	53.7453	66.5874	51.345	198.96	46.4402	25.2272	18.7838	0	28.3233	0	2.80538	0.0311954	0.414689	5:+:63648601-63653781	-	-	-	-	-	-
MSTRG.36929	8.33979	3.86014	0	11.9856	8.03773	1.80194	18.0011	0	3.26808	0	2.80472	0.0411145	0.459543	30:-:20625628-20626961	-	-	-	-	-	-
MSTRG.38702	1.85329	12.5455	3.423	5.99278	28.5786	1.80194	14.8705	0	2.17872	2.15789	2.80469	0.0174393	0.329163	32:-:4394127-4395418	-	-	-	-	-	-
MSTRG.52586	14.8263	18.3357	2.282	9.58845	16.9686	11.7126	7.82658	4.82049	0	0	2.80452	0.00560213	0.205485	7:.:40889394-40890304	-	-	-	-	-	-
ENSCAFG00000036678	4.63322	12.5455	3.423	13.1841	4.46541	15.3165	11.7399	3.85639	0	0	2.79899	0.00977836	0.263271	1:-:49437308-49442898	ENSCAFG00000036678	1:-:49437308-49442898	-	-	-	-
MSTRG.31438	5.55986	2.89511	3.423	2.39711	12.5031	1.80194	3.91329	1.92819	0	0	2.7909	0.0494989	0.48865	27:.:16471496-16472229	-	-	-	-	-	-
MSTRG.52914	12.973	12.5455	4.564	2.39711	4.46541	5.40583	6.26126	2.89229	0	0	2.78822	0.019518	0.347576	7:.:53985528-53986312	-	-	-	-	-	-
MSTRG.49623	2.77993	15.4406	6.846	11.9856	4.46541	4.50486	4.69595	0.964097	2.17872	0	2.78473	0.0153901	0.314322	6:-:17366515-17367507	-	-	-	-	-	-
MSTRG.30985	14.8263	14.4755	10.269	44.3466	68.7673	16.2175	13.3052	4.82049	2.17872	4.31579	2.77884	0.000356103	0.0467948	27:+:2954285-2955434	-	-	-	-	-	-
MSTRG.15197	2.77993	13.5105	20.538	4.79423	7.14465	10.8117	8.60924	0	4.35743	0	2.77577	0.0106467	0.271107	17:.:23856706-23857718	-	-	-	-	-	-
MSTRG.23948	2.77993	11.5804	2.282	5.99278	2.67924	4.50486	3.91329	0	1.08936	1.07895	2.7734	0.0385628	0.448704	21:.:21161542-21162001	-	-	-	-	-	-
ENSCAFG00000019175	38.919	60.7972	20.538	57.5307	36.6163	70.2758	39.9156	12.5333	2.17872	5.39474	2.76897	4.74868e-07	0.000316362	20:+:55824410-55828980	ENSCAFG00000019175	20:+:55824410-55828980	485056	E2QVG6	TBXA2R	thromboxane A2 receptor [Source:VGNC Symbol;Acc:VGNC:47177]
MSTRG.34186	20.3862	23.1609	6.846	3.59567	29.4717	5.40583	25.8277	2.89229	4.35743	0	2.76676	0.00278057	0.141232	29:.:35044151-35047171	-	-	-	-	-	-
ENSCAFG00000029029	17.6062	20.2657	18.256	33.5596	16.0755	31.534	27.393	3.85639	0	6.47368	2.76469	2.73567e-05	0.00921986	7:-:38253868-38255772	ENSCAFG00000029029	7:-:38253868-38255772	-	-	-	-
MSTRG.29623	11.1197	28.9511	21.679	5.99278	8.03773	24.3262	14.0878	3.85639	3.26808	0	2.76458	0.000977047	0.0797901	25:.:50292542-50294064	-	-	-	-	-	-
MSTRG.44089	7.41315	25.0909	31.948	4.79423	11.6101	10.8117	21.9144	3.85639	0	3.23684	2.7597	0.00160494	0.105262	4:+:158385-293914	ENSCAFG00000039315	4:+:158385-293643	-	-	-	-
MSTRG.58834	2.77993	11.5804	7.987	13.1841	7.14465	18.9204	5.47861	0	0	4.31579	2.75922	0.0105215	0.270045	JH373409.1:.:715-1745	-	-	-	-	-	-
MSTRG.23326	21.3128	17.3706	6.846	11.9856	34.8302	25.2272	14.0878	1.92819	4.35743	2.15789	2.75895	0.000230546	0.0377397	20:.:57906041-57907449	-	-	-	-	-	-
MSTRG.54998	7.41315	4.82518	0	10.787	26.7924	19.8214	28.1757	1.92819	2.17872	2.15789	2.75331	0.00776663	0.241052	8:.:57278952-57280687	-	-	-	-	-	-
ENSCAFG00000004506	12.973	15.4406	0	7.19134	15.1824	37.8408	19.5664	6.74868	0	0	2.75124	0.016462	0.32332	16:+:14548097-14599147	ENSCAFG00000004506	16:+:14548097-14599147	482788	F1PLT3,J9P3R7,A2VEC8	SSPO	SCO-spondin [Source:VGNC Symbol;Acc:VGNC:46836]
ENSCAFG00000007735	10.1931	19.3007	0	1.19856	6.25157	4.50486	8.60924	0	3.26808	0	2.75057	0.0493805	0.488636	16:+:45820867-45858803	ENSCAFG00000007735	16:+:45820867-45858803	607799	F1Q0R8	CENPU	centromere protein U [Source:VGNC Symbol;Acc:VGNC:39113]
ENSCAFG00000032988	2.77993	5.79021	7.987	5.99278	3.57233	6.3068	14.8705	2.89229	0	0	2.74788	0.0210436	0.356918	23:+:50245839-50250339	ENSCAFG00000032988	23:+:50245839-50250339	-	-	-	-
ENSCAFG00000040026	7.41315	9.65035	3.423	9.58845	1.78616	12.6136	18.7838	2.89229	0	1.07895	2.74149	0.0113792	0.277701	25:-:48292734-48432698	ENSCAFG00000040026	25:-:48292734-48432698	-	-	-	-
ENSCAFG00000016657	3.70657	17.3706	4.564	33.5596	5.35849	9.00972	7.04392	2.89229	0	2.15789	2.74121	0.00854986	0.249672	4:-:36740124-36777085	ENSCAFG00000016657	4:-:36740124-36777085	100856325	E2R3H2,J9P724	CDHR2	cadherin related family member 2 [Source:VGNC Symbol;Acc:VGNC:39038]
MSTRG.10800	5.55986	12.5455	9.128	2.39711	12.5031	19.8214	50.0901	2.89229	3.26808	1.07895	2.73818	0.00417073	0.175781	14:.:11926256-11928654	-	-	-	-	-	-
MSTRG.44793	12.973	1.93007	6.846	2.39711	4.46541	13.5146	4.69595	2.89229	0	0	2.73765	0.0286187	0.40166	4:+:28606836-28615272	-	-	-	-	-	-
MSTRG.61084	7.41315	15.4406	0	5.99278	6.25157	2.70292	10.9572	0	0	3.23684	2.72114	0.0409128	0.458537	X:-:89011012-89037864	-	-	-	-	-	-
MSTRG.38705	3.70657	22.1958	21.679	7.19134	25.8994	14.4155	3.13063	0	0	6.47368	2.71855	0.010377	0.268979	32:+:4430547-4433471	-	-	-	-	-	-
ENSCAFG00000030758	3.70657	5.79021	3.423	8.3899	8.03773	9.91069	7.82658	1.92819	0	1.07895	2.71378	0.0138529	0.302241	9:+:55448356-55449522	ENSCAFG00000030758	9:+:55448356-55449522	-	-	-	-
MSTRG.53301	18.5329	9.65035	0	17.9784	23.2201	12.6136	0	0	4.35743	1.07895	2.71057	0.0396845	0.451917	7:.:73250694-73251992	-	-	-	-	-	-
MSTRG.55361	50.9654	109.049	122.087	95.8845	68.7673	301.826	156.532	27.9588	15.251	16.1842	2.70368	4.8912e-08	5.18957e-05	8:-:70253458-70443963	ENSCAFG00000038595|ENSCAFG00000018059	8:-:70253458-70443963|8:-:70441587-70442558	-|490865	-|F1PGW8	-|ANKRD9	-|ankyrin repeat domain 9 [Source:VGNC Symbol;Acc:VGNC:37915]
ENSCAFG00000013041	1.85329	8.68532	37.653	5.99278	16.9686	22.5243	36.0023	0	2.17872	6.47368	2.70343	0.00572936	0.207979	33:-:29697296-29699464	ENSCAFG00000013041	33:-:29697296-29699464	-	-	-	-
ENSCAFG00000032424	7.41315	9.65035	3.423	11.9856	5.35849	2.70292	7.82658	0	3.26808	0	2.69992	0.0202596	0.351644	27:-:3877364-3903421	ENSCAFG00000032424	27:-:3877364-3903421	608553	J9P6J6	TMPRSS12	transmembrane serine protease 12 [Source:VGNC Symbol;Acc:VGNC:47630]
MSTRG.17836	1.85329	10.6154	3.423	2.39711	2.67924	23.4253	18.7838	0.964097	3.26808	0	2.6989	0.0254699	0.386725	18:.:53159713-53160207	-	-	-	-	-	-
MSTRG.59255	16.6796	11.5804	17.115	1.19856	7.14465	1.80194	7.04392	1.92819	1.08936	1.07895	2.69706	0.0141929	0.305242	X:+:346559-347565	-	-	-	-	-	-
ENSCAFG00000031112	34.2858	37.6364	18.256	31.1625	46.4402	44.1476	51.6554	8.67687	4.35743	4.31579	2.6944	2.48982e-07	0.000182887	37:+:11340583-11341743	ENSCAFG00000031112	37:+:11340583-11341743	-	-	-	-
MSTRG.24392	10.1931	13.5105	5.705	2.39711	1.78616	12.6136	1.56532	0	1.08936	2.15789	2.68784	0.0303109	0.409198	21:.:33545071-33545754	-	-	-	-	-	-
MSTRG.7927	2.77993	8.68532	10.269	11.9856	0	8.10875	6.26126	0	0	3.23684	2.68577	0.0430625	0.46575	12:.:5689386-5690640	-	-	-	-	-	-
MSTRG.55562	4.63322	1.93007	9.128	2.39711	13.3962	9.91069	6.26126	0	3.26808	0	2.68501	0.0276867	0.397978	9:.:737133-738092	-	-	-	-	-	-
MSTRG.22625	10.1931	9.65035	13.692	20.3755	0	15.3165	5.47861	4.82049	0	0	2.68118	0.025309	0.385653	20:-:45739008-45740698	ENSCAFG00000015606	20:-:45739008-45740473	484846	E2QWG2	F2RL3	F2R like thrombin or trypsin receptor 3 [Source:VGNC Symbol;Acc:VGNC:40550]
MSTRG.58964	25.0194	34.7413	14.833	0	25.0063	25.2272	19.5664	0	9.80423	0	2.6777	0.0124772	0.288487	JH373566.1:.:3382-4968	-	-	-	-	-	-
MSTRG.16292	17.6062	23.1609	3.423	3.59567	1.78616	8.10875	15.6532	4.82049	0	0	2.66526	0.0217376	0.360996	17:+:60435553-60438311	-	-	-	-	-	-
MSTRG.6291	28.726	11.5804	12.551	5.99278	6.25157	24.3262	4.69595	0	2.17872	4.31579	2.66263	0.00496907	0.191072	11:.:21095473-21096767	-	-	-	-	-	-
MSTRG.51064	1.85329	0.965035	4.564	7.19134	2.67924	21.6233	7.04392	0.964097	2.17872	0	2.6548	0.0410729	0.459256	6:.:61524958-61525725	-	-	-	-	-	-
ENSCAFG00000040102	8.33979	11.5804	6.846	13.1841	3.57233	7.20777	10.1746	1.92819	0	2.15789	2.65299	0.00665119	0.223977	1:-:110031998-110033613	ENSCAFG00000040102	1:-:110031998-110033613	-	-	-	-
MSTRG.39284	19.4595	18.3357	0	7.19134	10.717	11.7126	6.26126	3.85639	0	1.07895	2.64846	0.0166822	0.325216	32:.:28524907-28525733	-	-	-	-	-	-
ENSCAFG00000013223	9.26644	3.86014	3.423	8.3899	13.3962	15.3165	7.82658	0	2.17872	2.15789	2.64487	0.00896406	0.255551	38:+:19942579-19953801	ENSCAFG00000013223	38:+:19942579-19953801	-	E2RNT2,J9P0K3	CCDC190	coiled-coil domain containing 190 [Source:VGNC Symbol;Acc:VGNC:38825]
MSTRG.54316	30.5792	28.9511	17.115	23.9711	18.7547	62.167	12.5225	6.74868	0	6.47368	2.64062	0.000212509	0.0358102	8:.:31353025-31353444	-	-	-	-	-	-
MSTRG.41884	6.48651	10.6154	11.41	15.5812	0	11.7126	4.69595	1.92819	2.17872	0	2.63863	0.0221964	0.364713	35:.:24048630-24049560	-	-	-	-	-	-
MSTRG.19	3.70657	1.93007	6.846	4.79423	8.03773	9.91069	8.60924	2.89229	0	0	2.63813	0.0269401	0.392845	1:-:828972-829648	-	-	-	-	-	-
MSTRG.9335	15.7529	12.5455	4.564	0	4.46541	15.3165	8.60924	0	2.17872	2.15789	2.63399	0.0226701	0.367247	13:.:1092820-1093500	-	-	-	-	-	-
MSTRG.5332	1.85329	4.82518	14.833	3.59567	2.67924	9.00972	7.04392	2.89229	0	0	2.63239	0.0358959	0.437999	10:.:56929672-56930205	-	-	-	-	-	-
MSTRG.51181	1528.04	1347.19	329.749	614.86	942.201	2487.58	1609.93	237.168	83.8806	292.395	2.62984	1.36273e-05	0.00549834	6:+:63308415-63342259	ENSCAFG00000020306	6:+:63308420-63342259	490188	E2RLQ5	CTBS	chitobiase [Source:VGNC Symbol;Acc:VGNC:39688]
MSTRG.60347	12.0464	27.986	4.564	0	25.0063	64.87	46.9595	2.89229	6.53615	3.23684	2.62881	0.00657125	0.222548	X:-:55649427-55652388	-	-	-	-	-	-
MSTRG.58174	9.26644	7.72028	6.846	0	7.14465	9.91069	4.69595	0	0	3.23684	2.62631	0.0388235	0.449136	AAEX03019560.1:.:4420-4857	-	-	-	-	-	-
MSTRG.28975	5.55986	8.68532	17.115	1.19856	2.67924	8.10875	2.34797	0	0	3.23684	2.61519	0.0431895	0.46575	25:.:24203101-24203733	-	-	-	-	-	-
ENSCAFG00000011892	8.33979	11.5804	34.23	16.7798	14.2893	15.3165	21.1318	0	3.26808	5.39474	2.6137	0.000770585	0.0712421	4:+:8378401-8397604	ENSCAFG00000011892	4:+:8378401-8397604	488974	F1PFQ8	FAM89A	family with sequence similarity 89 member A
MSTRG.1982	6.48651	8.68532	2.282	9.58845	1.78616	7.20777	9.3919	0	3.26808	0	2.61303	0.0299941	0.407997	1:.:93616437-93617505	-	-	-	-	-	-
ENSCAFG00000035793	8.33979	4.82518	11.41	0	4.46541	8.10875	7.82658	0	0	3.23684	2.60374	0.043188	0.46575	8:-:39129941-39148941	ENSCAFG00000035793	8:-:39129941-39148941	-	-	-	-
MSTRG.61072	11.1197	8.68532	0	9.58845	8.93082	2.70292	3.13063	0.964097	0	2.15789	2.59886	0.0416837	0.460087	X:.:89001480-89002510	-	-	-	-	-	-
MSTRG.33105	9.26644	13.5105	26.243	7.19134	16.9686	6.3068	10.9572	0	6.53615	0	2.59496	0.00641603	0.220384	28:.:25635776-25637331	-	-	-	-	-	-
MSTRG.52643	21.3128	5.79021	3.423	3.59567	66.088	16.2175	162.793	4.82049	6.53615	8.63158	2.58924	0.00934383	0.259373	7:-:42029432-42205167	ENSCAFG00000035680	7:-:42029432-42201526	-	-	-	-
MSTRG.25681	19.4595	49.2168	18.256	19.1769	21.434	36.0389	13.3052	1.92819	0	10.7895	2.58588	0.000505324	0.0567687	22:-:58881202-58881851	-	-	-	-	-	-
MSTRG.37672	12.0464	3.86014	0	9.58845	6.25157	7.20777	5.47861	0	0	3.23684	2.58363	0.0476082	0.483204	30:.:39047933-39049147	-	-	-	-	-	-
MSTRG.13787	1.85329	3.86014	6.846	9.58845	8.03773	9.00972	5.47861	0	3.26808	0	2.58355	0.0283539	0.400713	16:.:13470082-13470458	-	-	-	-	-	-
MSTRG.25928	0.926644	5.79021	0	2.39711	19.6478	18.0194	27.393	0	1.08936	4.31579	2.58208	0.0496202	0.488924	23:+:7254732-7258234	-	-	-	-	-	-
ENSCAFG00000038787	1.85329	7.72028	11.41	5.99278	6.25157	1.80194	9.3919	0	3.26808	0	2.57418	0.0360868	0.437999	6:-:54699882-54701534	ENSCAFG00000038787	6:-:54699882-54701534	-	-	-	-
ENSCAFG00000013945	18.5329	30.8811	37.653	46.7437	31.2579	34.2369	37.5676	14.4615	2.17872	0	2.57225	6.94989e-05	0.0168723	9:+:18524240-18531916	ENSCAFG00000013945	9:+:18524240-18531916	490931	E2RSC9	C1QL1	complement C1q like 1 [Source:VGNC Symbol;Acc:VGNC:38579]
MSTRG.17043	211.275	364.783	314.916	291.249	267.031	524.366	706.74	77.1278	64.2721	51.7895	2.57168	2.4848e-13	2.37273e-09	18:-:32385584-32411869	ENSCAFG00000024167	18:-:32392257-32411869	-	-	-	four jointed box 1 [Source:VGNC Symbol;Acc:VGNC:40886]
MSTRG.3946	21.3128	9.65035	0	3.59567	8.93082	5.40583	7.82658	1.92819	0	2.15789	2.56887	0.0304541	0.410778	10:+:10918459-10919616	-	-	-	-	-	-
MSTRG.57015	42.6256	51.1469	52.486	26.3682	45.5472	39.6428	39.1329	10.6051	7.62551	3.23684	2.55406	3.39812e-08	4.05609e-05	9:+:35246368-35248909	-	-	-	-	-	-
MSTRG.40042	63.9384	3.86014	168.868	8.3899	8.93082	142.354	14.8705	11.5692	10.8936	7.55263	2.55242	0.023913	0.375667	33:+:23659890-23664800	-	-	-	-	-	-
MSTRG.28267	20.3862	0	2.282	19.1769	3.57233	22.5243	3.13063	0.964097	0	4.31579	2.53281	0.0479275	0.484543	24:.:46504539-46505818	-	-	-	-	-	-
MSTRG.20085	20.3862	2.89511	4.564	2.39711	27.6855	14.4155	13.3052	0	4.35743	2.15789	2.52745	0.0143434	0.306666	2:.:47484609-47486158	-	-	-	-	-	-
ENSCAFG00000028925	67.645	153.441	150.612	89.8918	65.195	135.146	120.529	20.246	21.7872	16.1842	2.52496	2.17544e-11	5.40392e-08	9:-:852170-853954	ENSCAFG00000028925	9:-:852170-853954	100688960	J9P9T0	NDUFAF8	NADH:ubiquinone oxidoreductase complex assembly factor 8 [Source:VGNC Symbol;Acc:VGNC:43698]
ENSCAFG00000029370	12.973	6.75525	7.987	0	2.67924	9.00972	3.13063	0	1.08936	2.15789	2.52081	0.0490689	0.487781	26:+:37792834-37793670	ENSCAFG00000029370	26:+:37792834-37793670	-	-	-	-
MSTRG.10387	8.33979	3.86014	6.846	9.58845	5.35849	24.3262	10.9572	1.92819	3.26808	0	2.51786	0.0101486	0.266622	13:.:55133446-55134580	-	-	-	-	-	-
ENSCAFG00000033702	3.70657	11.5804	10.269	5.99278	6.25157	26.1282	18.0011	2.89229	0	3.23684	2.51224	0.00771441	0.239855	5:-:4043794-4059507	ENSCAFG00000033702	5:-:4043794-4059507	-	-	-	-
MSTRG.25407	11.1197	11.5804	0	3.59567	27.6855	2.70292	28.1757	0	1.08936	5.39474	2.5122	0.0379242	0.445224	22:.:43469483-43471439	-	-	-	-	-	-
MSTRG.44469	9.26644	3.86014	10.269	13.1841	23.2201	7.20777	3.91329	0	4.35743	1.07895	2.51057	0.0123857	0.287531	4:.:15308868-15310128	-	-	-	-	-	-
MSTRG.60880	3.70657	1.93007	124.369	56.3322	2.67924	2.70292	19.5664	2.89229	4.35743	8.63158	2.50912	0.0251865	0.385342	X:-:79884716-80287612	-	-	-	-	-	-
MSTRG.39046	4.63322	10.6154	4.564	16.7798	12.5031	18.0194	12.5225	5.78458	0	0	2.50879	0.0100355	0.265949	32:.:20698994-20700290	-	-	-	-	-	-
MSTRG.41600	63.0118	27.986	9.128	0	28.5786	18.9204	59.482	4.82049	6.53615	4.31579	2.50874	0.00437137	0.17979	35:+:13679316-13680177	-	-	-	-	-	-
ENSCAFG00000016314	17.6062	33.7762	0	4.79423	69.6604	36.0389	63.3953	0	4.35743	12.9474	2.49214	0.0178661	0.33421	18:-:55155640-55166311	ENSCAFG00000016314	18:-:55155640-55166311	483802	J9NYW4,J9P2T9,E2R015	LOC483802	pepsin F-like
MSTRG.15549	142.703	404.35	348.005	371.553	189.333	401.833	242.624	66.5227	63.1828	30.2105	2.4903	5.43226e-12	2.09255e-08	17:-:35141072-35142333	-	-	-	-	-	-
MSTRG.12495	25.0194	7.72028	7.987	0	13.3962	9.91069	5.47861	0	0	5.39474	2.48782	0.0401785	0.455299	15:+:18116774-18119129	-	-	-	-	-	-
MSTRG.1504	8.33979	1.93007	7.987	4.79423	4.46541	10.8117	2.34797	0.964097	0	2.15789	2.47737	0.036218	0.437999	1:.:70799585-70799864	-	-	-	-	-	-
MSTRG.22291	4.63322	4.82518	6.846	4.79423	23.2201	4.50486	4.69595	1.92819	2.17872	0	2.47583	0.0238891	0.375667	20:.:39697029-39698247	-	-	-	-	-	-
MSTRG.52863	5.55986	9.65035	0	10.787	16.0755	9.91069	3.13063	0	2.17872	2.15789	2.47372	0.0342563	0.430035	7:.:46385777-46386547	-	-	-	-	-	-
ENSCAFG00000039835	9.26644	7.72028	14.833	2.39711	7.14465	17.1185	8.60924	1.92819	1.08936	2.15789	2.47273	0.00760524	0.238106	2:-:47738815-47818720	ENSCAFG00000039835	2:-:47738815-47818720	-	-	-	-
MSTRG.46451	5.55986	4.82518	21.679	15.5812	3.57233	5.40583	8.60924	4.82049	0	0	2.47164	0.0231648	0.370969	5:.:11847686-11848536	-	-	-	-	-	-
MSTRG.29668	0	13.5105	7.987	4.79423	8.03773	49.5534	12.5225	0	3.26808	4.31579	2.46573	0.0328029	0.4231	25:+:51449757-51450783	ENSCAFG00000028721	25:+:51450556-51450783	-	-	-	-
MSTRG.35777	33.3592	28.9511	22.82	7.19134	22.327	43.2466	14.8705	5.78458	5.44679	2.15789	2.46452	0.000207921	0.0356665	3:.:60048568-60051270	-	-	-	-	-	-
MSTRG.54483	36.1391	30.8811	15.974	35.9567	16.9686	35.1379	4.69595	2.89229	2.17872	8.63158	2.46194	0.000656232	0.0657311	8:.:38817244-38819199	-	-	-	-	-	-
ENSCAFG00000015626	15.7529	13.5105	0	2.39711	16.9686	16.2175	10.9572	5.78458	0	0	2.46033	0.0413538	0.460087	20:-:45788769-45858714	ENSCAFG00000015626	20:-:45788769-45858714	-	F6XJQ4	NWD1	NACHT and WD repeat domain containing 1 [Source:VGNC Symbol;Acc:VGNC:44069]
MSTRG.27115	4.63322	4.82518	12.551	10.787	27.6855	0	7.04392	0.964097	1.08936	3.23684	2.45917	0.0307705	0.413066	24:.:8770543-8772008	-	-	-	-	-	-
MSTRG.30738	18.5329	19.3007	6.846	16.7798	7.14465	9.91069	23.4797	7.71278	0	0	2.45888	0.00678469	0.225317	26:+:31041376-31042817	-	-	-	-	-	-
MSTRG.55778	16.6796	2.89511	3.423	14.3827	8.93082	9.00972	22.6971	3.85639	2.17872	0	2.45361	0.0115118	0.279012	9:.:4609452-4610746	-	-	-	-	-	-
MSTRG.49403	28.726	4.82518	11.41	9.58845	33.044	18.0194	17.2185	0	9.80423	0	2.44977	0.00959229	0.261208	6:.:13983201-13984572	-	-	-	-	-	-
MSTRG.58276	23.1661	6.75525	10.269	2.39711	4.46541	7.20777	10.9572	2.89229	2.17872	0	2.44969	0.0157815	0.318375	AAEX03022157.1:.:9596-10859	-	-	-	-	-	-
MSTRG.24606	10.1931	17.3706	13.692	7.19134	23.2201	25.2272	10.9572	0	6.53615	2.15789	2.44496	0.00234956	0.129093	21:-:41290065-41291146	-	-	-	-	-	-
MSTRG.9945	16.6796	17.3706	28.525	8.3899	26.7924	26.1282	48.5248	2.89229	7.62551	3.23684	2.44393	0.000241034	0.0387916	13:+:31367115-31370567	-	-	-	-	-	-
ENSCAFG00000002950	5.55986	59.8322	3.423	46.7437	6.25157	52.2564	12.5225	3.85639	8.71487	2.15789	2.44278	0.00751269	0.236839	14:-:40315639-40318577	ENSCAFG00000002950	14:-:40315639-40318577	482370	E2R5W8	HOXA5	homeobox A5
MSTRG.25621	3.70657	6.75525	14.833	7.19134	12.5031	4.50486	4.69595	0	4.35743	0	2.44046	0.0258867	0.386981	22:.:57016430-57017386	-	-	-	-	-	-
MSTRG.35605	10.1931	5.79021	2.282	10.787	6.25157	3.60389	11.7399	3.85639	0	0	2.43707	0.029473	0.403501	3:.:54771622-54772199	-	-	-	-	-	-
MSTRG.51100	4.63322	16.4056	11.41	9.58845	12.5031	6.3068	6.26126	0	2.17872	3.23684	2.43668	0.00844868	0.248745	6:.:61907127-61907902	-	-	-	-	-	-
MSTRG.4553	45.4055	32.8112	7.987	8.3899	6.25157	27.9301	13.3052	5.78458	3.26808	2.15789	2.43394	0.00251457	0.132609	10:.:26841108-26842538	-	-	-	-	-	-
MSTRG.37951	5.55986	13.5105	4.564	4.79423	7.14465	8.10875	8.60924	0.964097	2.17872	1.07895	2.4296	0.0130246	0.292902	31:.:12990897-12991654	-	-	-	-	-	-
MSTRG.50525	10.1931	18.3357	25.102	10.787	18.7547	10.8117	9.3919	4.82049	3.26808	0	2.42574	0.00166893	0.107432	6:.:42251344-42251701	-	-	-	-	-	-
MSTRG.37268	1536.38	1859.62	1212.88	2599.67	505.484	3447.12	1257.73	364.429	336.612	292.395	2.4214	1.66688e-09	2.51321e-06	30:+:28187429-28195681	ENSCAFG00000016997	30:+:28187507-28191053	610651	F6Y4W8	FBXL22	F-box and leucine rich repeat protein 22
MSTRG.47337	7.41315	1.93007	2.282	3.59567	3.57233	7.20777	11.7399	1.92819	0	1.07895	2.41262	0.0466404	0.479666	5:.:40343746-40344523	-	-	-	-	-	-
ENSCAFG00000012428	24.0927	22.1958	3.423	16.7798	20.5409	19.8214	10.1746	1.92819	5.44679	2.15789	2.41109	0.00150044	0.101375	25:-:48711328-48711977	ENSCAFG00000012428	25:-:48711328-48711977	-	-	-	hes family bHLH transcription factor 6 [Source:HGNC Symbol;Acc:HGNC:18254]
ENSCAFG00000031809	15.7529	26.056	25.102	7.19134	150.931	4.50486	45.3942	3.85639	13.0723	5.39474	2.4081	0.00632776	0.218937	30:-:36639976-36681074	ENSCAFG00000031809	30:-:36639976-36681074	-	-	-	hyperpolarization activated cyclic nucleotide gated potassium channel 4 [Source:HGNC Symbol;Acc:HGNC:16882]
MSTRG.49578	12.0464	4.82518	2.282	7.19134	6.25157	2.70292	3.91329	0	2.17872	1.07895	2.40288	0.0408586	0.458537	6:.:17601108-17602188	-	-	-	-	-	-
MSTRG.38577	31.5059	7.72028	11.41	2.39711	1.78616	10.8117	9.3919	3.85639	0	2.15789	2.40009	0.0234216	0.372963	31:.:39800366-39801830	-	-	-	-	-	-
ENSCAFG00000032277	4.63322	9.65035	7.987	10.787	8.03773	33.336	43.0462	0	5.44679	4.31579	2.39421	0.01015	0.266622	30:+:36147269-36148498	ENSCAFG00000032277	30:+:36147269-36148498	-	-	-	-
MSTRG.52287	11.1197	6.75525	0	3.59567	16.0755	6.3068	7.04392	0.964097	3.26808	0	2.38721	0.0445317	0.470972	7:.:29872067-29872945	-	-	-	-	-	-
ENSCAFG00000015717	53.7453	74.3077	27.384	75.5091	100.918	74.7807	65.7433	10.6051	22.8765	5.39474	2.3868	4.60369e-07	0.000314004	26:-:38884890-38885702	ENSCAFG00000015717	26:-:38884890-38885702	100856263	A0A140T8E5	CH25H	cholesterol 25-hydroxylase [Source:RefSeq peptide;Acc:NP_001300756]
ENSCAFG00000037259	61.1585	52.1119	4.564	14.3827	61.6226	22.5243	38.3502	16.3896	0	4.31579	2.3857	0.00387457	0.168964	7:+:20820835-20830039	ENSCAFG00000037259	7:+:20820835-20830039	-	-	LOC111096648	uncharacterized LOC111096648
MSTRG.18970	1.85329	3.86014	6.846	3.59567	8.03773	8.10875	6.26126	0	0	3.23684	2.38533	0.0476489	0.483204	19:.:52987755-52988224	-	-	-	-	-	-
ENSCAFG00000032523	10.1931	13.5105	14.833	7.19134	17.8616	9.00972	15.6532	2.89229	4.35743	0	2.38412	0.00247217	0.132089	13:-:52740776-52742116	ENSCAFG00000032523	13:-:52740776-52742116	-	-	-	-
ENSCAFG00000030437	29.6526	56.9371	65.037	40.7509	24.1132	69.3748	25.0451	15.4256	7.62551	2.15789	2.38375	2.70195e-05	0.00921463	13:-:37946703-37946996	ENSCAFG00000030437	13:-:37946703-37946996	-	-	-	-
MSTRG.28567	10.1931	14.4755	0	10.787	7.14465	11.7126	10.1746	0	2.17872	3.23684	2.38194	0.0233043	0.371714	25:.:7709007-7709757	-	-	-	-	-	-
MSTRG.4484	5.55986	12.5455	2.282	3.59567	8.03773	2.70292	3.13063	0.964097	0	2.15789	2.38133	0.0480687	0.484543	10:+:25884796-25885287	-	-	-	-	-	-
MSTRG.7160	6.48651	4.82518	12.551	2.39711	5.35849	4.50486	12.5225	3.85639	0	0	2.38063	0.0353881	0.436591	11:.:56738342-56739178	-	-	-	-	-	-
MSTRG.23380	25.0194	24.1259	11.41	22.7726	11.6101	1.80194	14.8705	5.78458	1.08936	2.15789	2.37971	0.00470045	0.187019	21:.:4784175-4784472	-	-	-	-	-	-
MSTRG.33863	18.5329	25.0909	15.974	5.99278	22.327	32.435	54.7861	5.78458	8.71487	0	2.37786	0.00179499	0.111501	29:+:19709997-19713464	-	-	-	-	-	-
MSTRG.60032	14.8263	3.86014	4.564	10.787	3.57233	9.91069	3.91329	0	2.17872	2.15789	2.3736	0.0251919	0.385342	X:.:42205433-42206204	-	-	-	-	-	-
MSTRG.41041	25.0194	15.4406	6.846	20.3755	5.35849	13.5146	3.91329	0	6.53615	1.07895	2.36921	0.0125338	0.288571	34:.:34635404-34636854	-	-	-	-	-	-
ENSCAFG00000030917	37.0657	10.6154	30.807	11.9856	28.5786	28.8311	16.4358	2.89229	7.62551	3.23684	2.36871	0.000264518	0.0409309	24:+:46507458-46508552	ENSCAFG00000030917	24:+:46507458-46508552	-	-	-	-
MSTRG.56860	12.0464	13.5105	7.987	0	12.5031	10.8117	7.04392	0	4.35743	1.07895	2.36695	0.027862	0.397978	9:.:32777437-32778455	-	-	-	-	-	-
MSTRG.44588	15.7529	17.3706	7.987	0	7.14465	3.60389	10.1746	1.92819	0	3.23684	2.36537	0.0340532	0.429844	4:.:22676890-22678505	-	-	-	-	-	-
MSTRG.61361	1.85329	3.86014	10.269	14.3827	8.93082	5.40583	3.91329	3.85639	0	0	2.36413	0.0420407	0.461029	X:.:100245607-100246358	-	-	-	-	-	-
MSTRG.8096	16.6796	0.965035	2.282	2.39711	10.717	3.60389	12.5225	1.92819	2.17872	0	2.36358	0.0499111	0.489659	12:.:11804913-11805609	-	-	-	-	-	-
ENSCAFG00000029788	8.33979	6.75525	4.564	1.19856	5.35849	5.40583	5.47861	0.964097	0	2.15789	2.35919	0.0421672	0.461029	21:-:6410782-6425415	ENSCAFG00000029788	21:-:6410782-6425415	-	-	-	chromosome 11 open reading frame 97 [Source:HGNC Symbol;Acc:HGNC:49544]
MSTRG.23647	37.0657	14.4755	22.82	17.9784	20.5409	24.3262	32.8716	9.64097	2.17872	2.15789	2.3576	0.000140348	0.0267754	21:+:16355752-16359361	ENSCAFG00000028722	21:+:16355847-16357249	608651	J9NZN3	FAM181B	family with sequence similarity 181 member B
MSTRG.38554	6.48651	7.72028	2.282	7.19134	12.5031	5.40583	6.26126	3.85639	0	0	2.35496	0.0323366	0.420493	31:.:38821306-38821768	-	-	-	-	-	-
MSTRG.12989	2.77993	14.4755	4.564	7.19134	8.93082	18.9204	4.69595	1.92819	3.26808	0	2.34583	0.0207113	0.35443	15:.:40601572-40602253	-	-	-	-	-	-
MSTRG.52415	14.8263	18.3357	2.282	5.99278	10.717	2.70292	7.82658	0	2.17872	3.23684	2.34258	0.0234558	0.373299	7:.:35709300-35710117	-	-	-	-	-	-
MSTRG.8161	9.26644	7.72028	3.423	29.9639	22.327	11.7126	12.5225	4.82049	3.26808	0	2.33933	0.008047	0.245931	12:.:12614322-12615531	-	-	-	-	-	-
ENSCAFG00000018916	2.77993	1.93007	57.05	25.1697	8.03773	31.534	16.4358	8.67687	1.08936	2.15789	2.33886	0.0169871	0.326194	6:+:31511024-31511557	ENSCAFG00000018916	6:+:31511024-31511557	490006	F1PLC4	SOCS1	suppressor of cytokine signaling 1 [Source:VGNC Symbol;Acc:VGNC:46648]
ENSCAFG00000004902	9.26644	13.5105	0	8.3899	12.5031	18.9204	25.0451	0	5.44679	2.15789	2.33441	0.0232588	0.37166	22:-:15572575-16079207	ENSCAFG00000004902	22:-:15572575-16079207	485474	J9NUP8,F1P8Q4,F1P8P7	DIAPH3	diaphanous related formin 3 [Source:VGNC Symbol;Acc:VGNC:39957]
MSTRG.53715	24.0927	21.2308	4.564	19.1769	0	41.4447	3.13063	0	6.53615	3.23684	2.33051	0.0409527	0.458537	8:+:3618085-3619919	-	-	-	-	-	-
MSTRG.38887	35.2125	14.4755	18.256	3.59567	17.8616	18.0194	27.393	1.92819	4.35743	5.39474	2.32721	0.00138586	0.0973057	32:.:10896614-10898272	-	-	-	-	-	-
MSTRG.58482	23.1661	25.0909	9.128	14.3827	8.93082	25.2272	14.8705	3.85639	4.35743	2.15789	2.32053	0.00078816	0.0717204	JH373243.1:-:53343-55077	-	-	-	-	-	-
MSTRG.40820	151.043	424.616	827.225	1031.96	1069.02	198.214	829.617	109.907	175.387	106.816	2.3084	0.000221086	0.0365944	34:-:19692008-19750646	ENSCAFG00000013838	34:-:19692008-19750448	488121	F1PQ99,F1PQ85	MASP1	mannan binding lectin serine peptidase 1 [Source:VGNC Symbol;Acc:VGNC:43030]
MSTRG.58555	28.726	3.86014	11.41	7.19134	0	8.10875	10.1746	4.82049	1.08936	0	2.30638	0.0498286	0.489659	JH373248.1:.:465362-466597	-	-	-	-	-	-
ENSCAFG00000016475	23.1661	8.68532	4.564	0	15.1824	26.1282	16.4358	3.85639	4.35743	0	2.29894	0.0259037	0.386981	6:-:15276310-15278784	ENSCAFG00000016475	6:-:15276310-15278784	-	-	-	-
MSTRG.1347	8.33979	19.3007	14.833	0	23.2201	16.2175	56.3514	6.74868	0	5.39474	2.28428	0.0226781	0.367247	1:+:65049113-65051007	-	-	-	-	-	-
MSTRG.60513	21.3128	7.72028	6.846	3.59567	2.67924	9.00972	6.26126	3.85639	1.08936	0	2.28358	0.0297501	0.405833	X:.:60846973-60847794	-	-	-	-	-	-
ENSCAFG00000026322	5.55986	6.75525	2.282	4.79423	7.14465	3.60389	4.69595	1.92819	0	1.07895	2.28273	0.0471942	0.482109	20:-:45037177-45037310	ENSCAFG00000026322	20:-:45037177-45037310	-	-	-	-
MSTRG.51179	32.4325	41.4965	10.269	11.9856	28.5786	72.0777	50.8728	5.78458	9.80423	6.47368	2.27782	0.000366762	0.0477574	6:.:63303016-63307096	-	-	-	-	-	-
MSTRG.55086	7.41315	4.82518	4.564	26.3682	22.327	5.40583	7.82658	6.74868	0	0	2.27716	0.0325519	0.421953	8:.:61416209-61417111	-	-	-	-	-	-
MSTRG.22073	17.6062	22.1958	7.987	8.3899	9.8239	8.10875	7.82658	2.89229	3.26808	1.07895	2.27486	0.00492628	0.190707	20:.:29577174-29577972	-	-	-	-	-	-
MSTRG.5769	7.41315	13.5105	13.692	9.58845	23.2201	15.3165	24.2624	0	4.35743	5.39474	2.26839	0.00303424	0.14925	11:.:1962216-1963301	-	-	-	-	-	-
MSTRG.41084	10.1931	2.89511	9.128	7.19134	2.67924	4.50486	8.60924	3.85639	0	0	2.26756	0.0448881	0.473458	34:.:36335599-36336251	-	-	-	-	-	-
MSTRG.38934	10.1931	4.82518	4.564	3.59567	12.5031	3.60389	7.82658	0	2.17872	2.15789	2.26258	0.0306239	0.412063	32:.:12495979-12496796	-	-	-	-	-	-
MSTRG.1807	21.3128	10.6154	2.282	11.9856	0	19.8214	14.0878	3.85639	2.17872	1.07895	2.26233	0.031449	0.415692	1:.:87987778-87990205	-	-	-	-	-	-
MSTRG.47527	5.55986	1.93007	13.692	10.787	5.35849	7.20777	2.34797	1.92819	2.17872	0	2.2622	0.0396908	0.451917	5:+:45118818-45119485	-	-	-	-	-	-
MSTRG.40291	16.6796	14.4755	11.41	7.19134	1.78616	21.6233	8.60924	1.92819	3.26808	2.15789	2.26077	0.00958159	0.261208	33:.:29622420-29623528	-	-	-	-	-	-
MSTRG.41957	19.4595	29.9161	2.282	17.9784	18.7547	2.70292	7.82658	8.67687	0	0	2.25751	0.0367289	0.439493	35:.:24738790-24740255	-	-	-	-	-	-
MSTRG.834	13.8997	1.93007	4.564	4.79423	23.2201	9.00972	10.9572	1.92819	2.17872	2.15789	2.23895	0.0190235	0.343827	1:.:40222429-40223839	-	-	-	-	-	-
ENSCAFG00000037923	6.48651	11.5804	11.41	3.59567	5.35849	6.3068	2.34797	0	4.35743	0	2.23793	0.0474167	0.482882	17:+:58935646-59005214	ENSCAFG00000037923	17:+:58935646-59005214	-	-	-	-
ENSCAFG00000033348	20.3862	34.7413	3.423	17.9784	11.6101	13.5146	10.9572	5.78458	2.17872	2.15789	2.23679	0.0044082	0.180145	22:+:57834395-57837753	ENSCAFG00000033348	22:+:57834395-57837753	-	-	-	-
MSTRG.32530	23.1661	42.4616	9.128	15.5812	0	20.7223	3.13063	2.89229	2.17872	5.39474	2.22581	0.0281475	0.400259	28:.:6158596-6160483	-	-	-	-	-	-
MSTRG.25209	22.2394	11.5804	10.269	5.99278	15.1824	8.10875	2.34797	6.74868	0	0	2.22385	0.0310331	0.413875	22:.:29217077-29218554	-	-	-	-	-	-
MSTRG.60444	71.3516	67.5525	88.998	1.19856	82.1635	64.87	29.741	24.1024	2.17872	10.7895	2.22346	0.00379444	0.166973	X:-:58539716-58543866	-	-	-	-	-	-
MSTRG.57900	3630.59	5259.44	496.335	882.138	380.453	6108.59	364.719	890.826	502.194	179.105	2.22263	0.0272695	0.39474	9:-:53486050-53634640	ENSCAFG00000019950	9:-:53486050-53633343	-	F1PEU6,F6UXF9	HMCN2	hemicentin 2 [Source:HGNC Symbol;Acc:HGNC:21293]
MSTRG.29568	22.2394	7.72028	7.987	16.7798	11.6101	19.8214	24.2624	6.74868	2.17872	1.07895	2.22045	0.00281975	0.142464	25:.:48466711-48467427	-	-	-	-	-	-
MSTRG.22238	9.26644	18.3357	18.256	16.7798	7.14465	22.5243	10.9572	0.964097	3.26808	5.39474	2.21561	0.00250025	0.132393	20:.:38758798-38759265	-	-	-	-	-	-
MSTRG.23160	26.8727	11.5804	11.41	0	8.93082	12.6136	18.7838	1.92819	2.17872	4.31579	2.21312	0.0161778	0.321169	20:-:55886119-55887970	-	-	-	-	-	-
ENSCAFG00000028582	21.3128	56.9371	67.319	51.5379	39.2956	141.453	108.789	9.64097	17.4297	18.3421	2.20591	4.02233e-05	0.0123455	23:-:45086799-45087704	ENSCAFG00000028582	23:-:45086799-45087704	-	-	-	-
MSTRG.37962	25.946	13.5105	7.987	5.99278	19.6478	13.5146	16.4358	0	8.71487	1.07895	2.20504	0.00941235	0.260268	31:.:13038054-13039267	-	-	-	-	-	-
MSTRG.993	27.7993	25.0909	34.23	32.361	16.0755	7.20777	28.1757	1.92819	9.80423	4.31579	2.20192	0.00067226	0.0661795	1:.:48265810-48267200	-	-	-	-	-	-
MSTRG.50293	8.33979	5.79021	5.705	4.79423	3.57233	10.8117	14.8705	3.85639	1.08936	0	2.19596	0.0278906	0.397978	6:.:39113638-39114401	-	-	-	-	-	-
MSTRG.10388	6.48651	3.86014	3.423	3.59567	7.14465	21.6233	8.60924	1.92819	0	3.23684	2.18957	0.0360988	0.437999	13:.:55135154-55136005	-	-	-	-	-	-
MSTRG.892	21.3128	12.5455	34.23	26.3682	21.434	6.3068	23.4797	1.92819	4.35743	7.55263	2.18189	0.00121515	0.0902924	1:.:44047889-44049654	-	-	-	-	-	-
ENSCAFG00000002435	25.946	11.5804	7.987	13.1841	12.5031	10.8117	8.60924	0	8.71487	0	2.18157	0.0169576	0.326194	10:-:45368415-45380249	ENSCAFG00000002435	10:-:45368415-45380249	611728	F1PUR7	HAAO	3-hydroxyanthranilate 3,4-dioxygenase [Source:VGNC Symbol;Acc:VGNC:41580]
ENSCAFG00000014790	169.576	207.483	98.126	70.7148	58.9434	113.522	48.5248	6.74868	11.9829	53.9474	2.18152	0.000136802	0.0266844	X:-:40254368-40255634	ENSCAFG00000014790	X:-:40254368-40255634	-	-	-	-
MSTRG.47367	18.5329	8.68532	18.256	7.19134	15.1824	3.60389	3.91329	4.82049	0	2.15789	2.17853	0.0199758	0.350368	5:.:41027767-41028331	-	-	-	-	-	-
MSTRG.58481	23.1661	8.68532	17.115	27.5668	17.8616	27.0292	10.1746	4.82049	0	7.55263	2.17831	0.00233067	0.128645	JH373243.1:.:94273-95338	-	-	-	-	-	-
MSTRG.4179	14.8263	22.1958	0	10.787	12.5031	36.9398	15.6532	0	6.53615	4.31579	2.17767	0.0265722	0.391369	10:-:17283919-17285330	-	-	-	-	-	-
ENSCAFG00000001837	9.26644	24.1259	2.282	10.787	36.6163	15.3165	14.0878	0	7.62551	3.23684	2.17496	0.0152285	0.313568	12:-:11715346-11718546	ENSCAFG00000001837	12:-:11715346-11718546	481810	F1PH02	DNPH1	2'-deoxynucleoside 5'-phosphate N-hydrolase 1 [Source:HGNC Symbol;Acc:HGNC:21218]
MSTRG.53118	32.4325	5.79021	5.705	7.19134	14.2893	5.40583	16.4358	2.89229	5.44679	0	2.17287	0.018703	0.341481	7:.:65212594-65214371	-	-	-	-	-	-
MSTRG.54249	11.1197	15.4406	10.269	14.3827	8.03773	9.00972	9.3919	0.964097	3.26808	3.23684	2.17115	0.00439567	0.18001	8:+:29101717-29102331	-	-	-	-	-	-
MSTRG.30608	13.8997	20.2657	12.551	13.1841	5.35849	7.20777	5.47861	0.964097	3.26808	3.23684	2.1711	0.00893688	0.255551	26:+:28673234-28673612	-	-	-	-	-	-
MSTRG.27143	17.6062	12.5455	3.423	3.59567	2.67924	20.7223	14.8705	2.89229	0	4.31579	2.16853	0.0277215	0.397978	24:.:11061552-11062712	-	-	-	-	-	-
ENSCAFG00000028195	12.973	21.2308	17.115	10.787	16.0755	4.50486	4.69595	2.89229	4.35743	1.07895	2.16297	0.0083049	0.248039	6:-:42693804-42694231	ENSCAFG00000028195	6:-:42693804-42694231	-	-	-	small Cajal body-specific RNA 2 [Source:HGNC Symbol;Acc:HGNC:32558]
MSTRG.26624	2.77993	6.75525	13.692	13.1841	16.0755	11.7126	11.7399	2.89229	4.35743	0	2.16059	0.0128812	0.291705	23:-:38532217-38533205	-	-	-	-	-	-
MSTRG.31002	10.1931	5.79021	11.41	2.39711	8.93082	17.1185	6.26126	5.78458	0	0	2.15781	0.0375791	0.444296	27:-:3161348-3162250	-	-	-	-	-	-
ENSCAFG00000000819	55.5986	44.3916	26.243	19.1769	33.044	40.5437	34.437	15.4256	3.26808	5.39474	2.15624	5.34283e-05	0.0140418	12:-:2378146-2383732	ENSCAFG00000000819	12:-:2378146-2383732	607786	Q5W418	DLA-DOB	major histocompatibility complex, class II, DO beta [Source:HGNC Symbol;Acc:HGNC:4937]
MSTRG.47560	17.6062	14.4755	14.833	5.99278	3.57233	4.50486	5.47861	0	3.26808	3.23684	2.15261	0.0248661	0.383272	5:.:46468335-46469361	-	-	-	-	-	-
MSTRG.23219	11.1197	20.2657	43.358	14.3827	15.1824	15.3165	28.1757	9.64097	2.17872	2.15789	2.1526	0.0017921	0.111501	20:-:56786976-56788782	-	-	-	-	-	-
MSTRG.22911	5.55986	3.86014	2.282	10.787	8.93082	2.70292	8.60924	1.92819	2.17872	0	2.1464	0.0475266	0.483204	20:.:51211114-51211639	-	-	-	-	-	-
MSTRG.42260	11.1197	5.79021	9.128	7.19134	49.1195	5.40583	73.5698	3.85639	0	11.8684	2.14482	0.0331703	0.425921	36:+:8224923-8228670	-	-	-	-	-	-
MSTRG.33993	5.55986	2.89511	10.269	3.59567	5.35849	9.91069	5.47861	0.964097	0	3.23684	2.14173	0.0435979	0.466722	29:.:27292662-27293134	-	-	-	-	-	-
MSTRG.55	5.55986	1.93007	6.846	13.1841	14.2893	9.00972	21.9144	4.82049	0	2.15789	2.13883	0.0258779	0.386981	1:-:1067895-1069597	-	-	-	-	-	-
ENSCAFG00000008214	58.3786	55.007	6.846	13.1841	38.4025	41.4447	40.6982	0	19.6085	5.39474	2.13717	0.00655913	0.222548	15:+:50783245-50818274	ENSCAFG00000008214	15:+:50783245-50818274	482650	E2R006	FHDC1	FH2 domain containing 1 [Source:VGNC Symbol;Acc:VGNC:40869]
MSTRG.53716	323.399	216.168	45.64	112.664	131.283	428.863	50.0901	15.4256	57.736	55.0263	2.1306	0.00487525	0.190577	8:+:3620297-3625098	ENSCAFG00000011610	8:+:3621394-3624043	480252	F1PFU1	IL25	interleukin 25 [Source:VGNC Symbol;Acc:VGNC:41975]
MSTRG.29831	4.63322	11.5804	3.423	10.787	22.327	27.0292	25.8277	3.85639	6.53615	0	2.13043	0.0163769	0.322661	26:.:5508066-5509971	-	-	-	-	-	-
MSTRG.36587	8.33979	24.1259	11.41	14.3827	10.717	27.9301	18.0011	5.78458	5.44679	0	2.1234	0.0040909	0.173361	30:+:7899905-7900585	-	-	-	-	-	-
MSTRG.18413	7.41315	19.3007	2.282	4.79423	10.717	5.40583	3.91329	0	2.17872	3.23684	2.12122	0.0422537	0.461235	19:.:22674226-22675090	-	-	-	-	-	-
MSTRG.52943	33.3592	19.3007	2.282	2.39711	26.7924	32.435	31.3063	2.89229	6.53615	5.39474	2.11158	0.0109121	0.274373	7:.:55054967-55057883	-	-	-	-	-	-
MSTRG.28877	16.6796	8.68532	12.551	5.99278	7.14465	27.0292	25.0451	4.82049	5.44679	0	2.10663	0.0100847	0.26651	25:-:19334038-19334485	-	-	-	-	-	-
MSTRG.54135	9.26644	23.1609	9.128	4.79423	2.67924	3.60389	8.60924	3.85639	0	2.15789	2.10189	0.0379374	0.445224	8:.:26610457-26611622	-	-	-	-	-	-
ENSCAFG00000024085	16.6796	26.056	30.807	46.7437	30.3648	39.6428	25.0451	12.5333	2.17872	6.47368	2.09902	0.000123032	0.025175	1:-:110326843-110327442	ENSCAFG00000024085	1:-:110326843-110327442	612307	E2RMD0	BLOC1S3	biogenesis of lysosomal organelles complex 1 subunit 3
MSTRG.44278	12.973	5.79021	11.41	4.79423	8.03773	6.3068	1.56532	3.85639	1.08936	0	2.09886	0.0442101	0.469867	4:.:8567560-8568328	-	-	-	-	-	-
ENSCAFG00000016843	15.7529	44.3916	4.564	27.5668	19.6478	35.1379	33.6543	12.5333	0	5.39474	2.09665	0.00624513	0.218937	9:-:24804426-24806296	ENSCAFG00000016843	9:-:24804426-24806296	608880	F6UWJ9	HOXB2	homeobox B2 [Source:HGNC Symbol;Acc:HGNC:5113]
ENSCAFG00000007509	1.85329	11.5804	14.833	11.9856	11.6101	2.70292	16.4358	4.82049	2.17872	0	2.09426	0.0312457	0.414973	1:-:119321909-119322625	ENSCAFG00000007509	1:-:119321909-119322625	612699	E2QXR4	RGS9BP	regulator of G protein signaling 9 binding protein [Source:VGNC Symbol;Acc:VGNC:45540]
ENSCAFG00000031089	3.70657	13.5105	10.269	8.3899	2.67924	39.6428	36.7849	1.92819	2.17872	7.55263	2.09366	0.024349	0.37909	16:-:93460-94368	ENSCAFG00000031089	16:-:93460-94368	-	-	-	-
MSTRG.1002	2.77993	2.89511	17.115	9.58845	8.03773	5.40583	6.26126	1.92819	0	3.23684	2.09248	0.0413895	0.460087	1:.:48386274-48386968	-	-	-	-	-	-
MSTRG.20010	5.55986	12.5455	13.692	17.9784	12.5031	5.40583	6.26126	0.964097	5.44679	1.07895	2.08821	0.0145287	0.307966	2:.:43272815-43273014	-	-	-	-	-	-
MSTRG.43811	11.1197	14.4755	0	14.3827	50.9057	21.6233	78.2658	10.6051	0	8.63158	2.08677	0.04178	0.460087	38:-:16001582-16015126	-	-	-	-	-	-
ENSCAFG00000009664	82.4713	304.951	4.564	39.5524	149.145	19.8214	225.405	27.9588	44.6637	10.7895	2.08609	0.0435142	0.466662	24:-:32600618-32614165	ENSCAFG00000009664	24:-:32600618-32614165	485891	J9P2N1,E2REK0	MATN4	matrilin 4 [Source:VGNC Symbol;Acc:VGNC:43042]
MSTRG.39308	6.48651	8.68532	10.269	3.59567	11.6101	11.7126	18.7838	2.89229	0	4.31579	2.08462	0.0165483	0.32359	32:.:29503176-29504524	-	-	-	-	-	-
ENSCAFG00000031220	14.8263	5.79021	4.564	5.99278	12.5031	11.7126	15.6532	2.89229	4.35743	0	2.07949	0.0167171	0.325216	28:+:10946964-10947227	ENSCAFG00000031220	28:+:10946964-10947227	102155352	J9P258	MARVELD1	MARVEL domain containing 1
MSTRG.28690	15.7529	6.75525	9.128	19.1769	16.0755	20.7223	14.8705	2.89229	2.17872	5.39474	2.07486	0.00270522	0.139132	25:.:11055802-11057085	-	-	-	-	-	-
MSTRG.24964	8.33979	9.65035	5.705	9.58845	18.7547	9.00972	1.56532	0	2.17872	4.31579	2.07036	0.0347339	0.432619	22:.:5716602-5717427	-	-	-	-	-	-
MSTRG.47966	41.699	26.056	13.692	23.9711	29.4717	16.2175	20.3491	7.71278	5.44679	4.31579	2.06591	0.000259659	0.0407959	5:.:60138857-60140263	-	-	-	-	-	-
MSTRG.19277	7.41315	1.93007	20.538	0	9.8239	15.3165	15.6532	2.89229	3.26808	1.07895	2.06571	0.047549	0.483204	2:.:14887093-14887791	-	-	-	-	-	-
MSTRG.4232	14.8263	12.5455	4.564	9.58845	23.2201	14.4155	9.3919	6.74868	0	2.15789	2.06506	0.0126004	0.288726	10:.:20275844-20276300	-	-	-	-	-	-
MSTRG.3221	32.4325	20.2657	5.705	2.39711	5.35849	48.6525	7.82658	2.89229	9.80423	0	2.05887	0.0413293	0.460087	1:+:114765288-114766695	-	-	-	-	-	-
MSTRG.3134	3.70657	2.89511	6.846	4.79423	6.25157	9.91069	15.6532	1.92819	3.26808	0	2.05662	0.0433306	0.466291	1:.:113528809-113529775	-	-	-	-	-	-
MSTRG.1776	7.41315	81.063	47.922	49.1408	29.4717	28.8311	62.6126	16.3896	8.71487	6.47368	2.0482	0.00085127	0.074576	1:+:87108644-87109257	-	-	-	-	-	-
MSTRG.55783	25.0194	11.5804	21.679	8.3899	20.5409	14.4155	32.089	0	11.9829	2.15789	2.04477	0.0085028	0.249314	9:.:4613624-4615361	-	-	-	-	-	-
MSTRG.6305	20.3862	19.3007	12.551	17.9784	26.7924	28.8311	49.3075	11.5692	2.17872	4.31579	2.04371	0.00115071	0.0883761	11:.:21248202-21250624	-	-	-	-	-	-
MSTRG.31506	23.1661	1.93007	6.846	2.39711	52.6918	4.50486	17.2185	4.82049	4.35743	2.15789	2.04315	0.0407774	0.458412	27:-:18831745-18863917	ENSCAFG00000039233	27:-:18863437-18863917	-	-	-	-
ENSCAFG00000031315	14.8263	11.5804	26.243	5.99278	18.7547	4.50486	8.60924	2.89229	5.44679	1.07895	2.04163	0.0121628	0.286282	31:+:38261199-38261972	ENSCAFG00000031315	31:+:38261199-38261972	-	J9P6X1	LRRC3	leucine rich repeat containing 3 [Source:HGNC Symbol;Acc:HGNC:14965]
ENSCAFG00000013701	21.3128	13.5105	15.974	8.3899	22.327	0	6.26126	5.78458	3.26808	0	2.0398	0.0483069	0.485251	30:+:11542123-11547623	ENSCAFG00000013701	30:+:11542123-11547623	100856790	F6X5V2	DUOXA2	dual oxidase maturation factor 2 [Source:VGNC Symbol;Acc:VGNC:40123]
MSTRG.6832	37.0657	40.5315	19.397	33.5596	31.2579	25.2272	32.089	7.71278	4.35743	10.7895	2.03914	1.96801e-05	0.00732177	11:+:49980913-49982149	ENSCAFG00000001810	11:+:49981445-49982149	611763	E2RMV4	TMEM215	transmembrane protein 215 [Source:VGNC Symbol;Acc:VGNC:47533]
MSTRG.30412	11.1197	7.72028	6.846	8.3899	8.03773	7.20777	10.9572	0.964097	4.35743	1.07895	2.03871	0.0150124	0.311637	26:.:23192359-23193090	-	-	-	-	-	-
ENSCAFG00000019464	9.26644	13.5105	12.551	10.787	5.35849	14.4155	3.91329	2.89229	0	4.31579	2.0379	0.0183788	0.338495	9:-:48438007-48442627	ENSCAFG00000019464	9:-:48438007-48442627	491232	E2QWZ4	SLC34A3	solute carrier family 34 member 3 [Source:VGNC Symbol;Acc:VGNC:49753]
MSTRG.27696	29.6526	12.5455	10.269	25.1697	21.434	18.9204	20.3491	6.74868	7.62551	0	2.03747	0.00225427	0.126129	24:-:26094745-26101106	-	-	-	-	-	-
MSTRG.28894	16.6796	23.1609	5.705	2.39711	7.14465	37.8408	24.2624	5.78458	1.08936	5.39474	2.03401	0.0181332	0.336292	25:.:19819017-19821433	-	-	-	-	-	-
MSTRG.45517	25.0194	19.3007	18.256	0	32.1509	36.9398	10.9572	0.964097	10.8936	3.23684	2.03329	0.0241207	0.377176	4:.:58072308-58074306	-	-	-	-	-	-
MSTRG.50755	54.672	32.8112	33.089	27.5668	52.6918	21.6233	29.741	16.3896	3.26808	6.47368	2.03096	0.000131398	0.02614	6:.:54377436-54379769	-	-	-	-	-	-
MSTRG.29229	12.973	7.72028	3.423	10.787	10.717	8.10875	14.8705	2.89229	0	4.31579	2.02813	0.0176883	0.331621	25:.:35295766-35297320	-	-	-	-	-	-
MSTRG.23262	6.48651	10.6154	4.564	11.9856	2.67924	6.3068	7.04392	1.92819	3.26808	0	2.02683	0.0386305	0.448875	20:.:57438718-57439510	-	-	-	-	-	-
MSTRG.49980	7.41315	5.79021	6.846	7.19134	3.57233	5.40583	12.5225	2.89229	2.17872	0	2.02638	0.0352838	0.435679	6:.:31038198-31039245	-	-	-	-	-	-
MSTRG.31465	7.41315	31.8462	10.269	2.39711	26.7924	26.1282	20.3491	7.71278	0	5.39474	2.02619	0.0184558	0.33913	27:.:17150175-17152231	-	-	-	-	-	-
MSTRG.29084	9.26644	15.4406	3.423	16.7798	1.78616	7.20777	7.04392	0	2.17872	4.31579	2.02485	0.04393	0.468726	25:.:29182125-29182913	-	-	-	-	-	-
MSTRG.30928	13.8997	15.4406	13.692	17.9784	9.8239	13.5146	15.6532	0.964097	7.62551	2.15789	2.01749	0.00324293	0.154612	27:+:1888448-1889076	-	-	-	-	-	-
MSTRG.35070	8.33979	5.79021	5.705	4.79423	19.6478	9.91069	3.91329	2.89229	1.08936	2.15789	2.01404	0.0290221	0.402224	3:.:29589337-29590458	-	-	-	-	-	-
MSTRG.5283	10.1931	21.2308	2.282	10.787	16.9686	27.0292	17.2185	5.78458	0	5.39474	2.01338	0.0154821	0.31491	10:+:55603928-55605446	-	-	-	-	-	-
MSTRG.31119	21.3128	17.3706	12.551	26.3682	1.78616	30.633	25.8277	6.74868	6.53615	1.07895	2.01279	0.00950258	0.260748	27:+:4902872-4903271	-	-	-	-	-	-
ENSCAFG00000034202	16.6796	17.3706	20.538	16.7798	8.93082	18.9204	7.82658	4.82049	3.26808	3.23684	2.00119	0.00247607	0.132089	3:+:85670584-85674394	ENSCAFG00000034202	3:+:85670584-85674394	-	-	-	-
ENSCAFG00000013652	15.7529	6.75525	19.397	26.3682	13.3962	26.1282	21.9144	0	4.35743	9.71053	2.00111	0.00624675	0.218937	30:+:11364067-11413765	ENSCAFG00000013652	30:+:11364067-11413765	478285	F1PXI1	TRIM69	tripartite motif containing 69
ENSCAFG00000029797	27.7993	78.1679	0	20.3755	25.8994	46.8505	22.6971	0	17.4297	6.47368	2.00106	0.0390432	0.449744	8:-:35673585-35679988	ENSCAFG00000029797	8:-:35673585-35679988	490719	J9P3S7	SIX1	SIX homeobox 1 [Source:VGNC Symbol;Acc:VGNC:46190]
MSTRG.19858	18.5329	18.3357	19.397	22.7726	33.044	4.50486	32.8716	12.5333	3.26808	0	1.99862	0.0104851	0.269872	2:-:36245229-36253680	-	-	-	-	-	-
ENSCAFG00000019652	91.7377	147.65	50.204	118.657	83.0566	114.423	36.7849	48.2049	0	20.5	1.99583	0.00223301	0.125429	20:-:57724214-57746854	ENSCAFG00000019652	20:-:57724214-57746854	612370	F1PDC9	ARID3A	AT-rich interaction domain 3A [Source:VGNC Symbol;Acc:VGNC:38095]
ENSCAFG00000018266	30.5792	22.1958	10.269	10.787	14.2893	27.9301	25.8277	8.67687	4.35743	2.15789	1.99243	0.00192283	0.116309	X:+:88939176-88966328	ENSCAFG00000018266	X:+:88939176-88966328	492085	J9PB96,E2RIT2	SLC6A14	solute carrier family 6 member 14 [Source:VGNC Symbol;Acc:VGNC:46457]
MSTRG.61564	33.3592	25.0909	15.974	2.39711	15.1824	18.0194	17.2185	1.92819	11.9829	0	1.98608	0.0208289	0.354607	X:.:107023459-107025082	-	-	-	-	-	-
ENSCAFG00000031482	15.7529	40.5315	29.666	23.9711	26.7924	38.7418	43.8288	9.64097	1.08936	12.9474	1.98607	0.000441105	0.0535064	16:+:46903113-46903889	ENSCAFG00000031482	16:+:46903113-46903889	-	-	-	-
MSTRG.35338	2.77993	4.82518	27.384	13.1841	7.14465	9.00972	14.8705	0	2.17872	6.47368	1.98385	0.0373879	0.443316	3:+:42093333-42098873	-	-	-	-	-	-
ENSCAFG00000009059	24.0927	0	22.82	34.7581	27.6855	10.8117	17.2185	1.92819	7.62551	5.39474	1.98354	0.0211638	0.35811	27:+:6756994-6787846	ENSCAFG00000009059	27:+:6756994-6787846	403826	O77539,F1PS24,F1PG05,Q7JJ51	COL2A1	collagen type II alpha 1 chain [Source:VGNC Symbol;Acc:VGNC:39471]
MSTRG.58893	15.7529	17.3706	13.692	29.9639	3.57233	13.5146	11.7399	4.82049	4.35743	2.15789	1.98036	0.00721863	0.23209	JH373472.1:+:26010-26950	-	-	-	-	-	-
MSTRG.22781	856.219	1326.92	337.736	1250.09	2149.65	654.105	1052.67	315.26	286.501	229.816	1.97485	5.16493e-07	0.000336272	20:-:49358904-49360722	ENSCAFG00000028848	20:-:49359399-49360442	100856456	J9NRZ4	JUNB	JunB proto-oncogene, AP-1 transcription factor subunit [Source:VGNC Symbol;Acc:VGNC:42198]
ENSCAFG00000017432	24.0927	14.4755	7.987	0	14.2893	9.00972	4.69595	4.82049	2.17872	1.07895	1.97402	0.0463634	0.478793	20:-:49965290-49970400	ENSCAFG00000017432	20:-:49965290-49970400	100688753	E2RJL5	CCDC159	coiled-coil domain containing 159 [Source:VGNC Symbol;Acc:VGNC:49846]
MSTRG.28222	22.2394	23.1609	13.692	22.7726	21.434	37.8408	38.3502	7.71278	7.62551	4.31579	1.9724	0.000271982	0.0410077	24:-:46646296-46666811	ENSCAFG00000032269	24:-:46646378-46666811	-	-	-	-
MSTRG.22479	7.41315	11.5804	3.423	9.58845	3.57233	5.40583	7.04392	0.964097	0	4.31579	1.97133	0.0488278	0.487431	20:-:43540289-43541105	-	-	-	-	-	-
ENSCAFG00000030465	5160.48	11850.6	11881.2	7661.17	3579.47	26794.9	17310.8	3458.22	3116.65	2638.03	1.97036	0.000635652	0.064118	11:+:39037349-39038170	ENSCAFG00000030465	11:+:39037349-39038170	100499480	Q95MP7	FTH1	ferritin heavy chain 1
MSTRG.33158	5.55986	10.6154	15.974	4.79423	4.46541	7.20777	8.60924	1.92819	0	4.31579	1.96864	0.0337604	0.429455	28:.:28688060-28688807	-	-	-	-	-	-
MSTRG.43269	4.63322	9.65035	6.846	21.574	9.8239	5.40583	8.60924	2.89229	0	4.31579	1.96532	0.0278944	0.397978	37:.:25031252-25032405	-	-	-	-	-	-
MSTRG.12428	10.1931	8.68532	30.807	11.9856	8.03773	11.7126	6.26126	0	4.35743	5.39474	1.95776	0.0199256	0.350368	15:.:16993285-16994595	-	-	-	-	-	-
MSTRG.24121	5.55986	6.75525	12.551	7.19134	17.8616	9.00972	6.26126	3.85639	3.26808	0	1.95448	0.0245694	0.381591	21:.:24997721-24998562	-	-	-	-	-	-
MSTRG.48609	18.5329	5.79021	6.846	14.3827	11.6101	9.00972	8.60924	3.85639	4.35743	0	1.95341	0.0169743	0.326194	5:.:78643810-78645156	-	-	-	-	-	-
ENSCAFG00000017005	37.9924	68.5175	77.588	38.3538	44.6541	108.117	75.9178	13.4974	22.8765	14.0263	1.94537	7.28385e-06	0.00330337	5:-:33003149-33004204	ENSCAFG00000017005	5:-:33003149-33004204	608122	F6Y4B1	BORCS6	BLOC-1 related complex subunit 6 [Source:VGNC Symbol;Acc:VGNC:38501]
ENSCAFG00000031534	17.6062	47.2867	49.063	26.3682	28.5786	63.969	53.2207	15.4256	11.9829	4.31579	1.94476	0.000222272	0.0365944	10:-:54861134-54862568	ENSCAFG00000031534	10:-:54861134-54862568	-	-	-	-
ENSCAFG00000029128	12.973	8.68532	10.269	16.7798	1.78616	17.1185	17.2185	1.92819	4.35743	3.23684	1.94271	0.0159051	0.319294	10:-:20812040-20812816	ENSCAFG00000029128	10:-:20812040-20812816	-	-	-	-
ENSCAFG00000010152	6.48651	6.75525	5.705	8.3899	86.6289	5.40583	63.3953	9.64097	3.26808	7.55263	1.9387	0.0428177	0.463918	21:+:47046020-47410669	ENSCAFG00000010152	21:+:47046020-47410669	476892	F1PA73	ANO3	anoctamin 3 [Source:VGNC Symbol;Acc:VGNC:37926]
MSTRG.41171	12.973	10.6154	4.564	4.79423	9.8239	13.5146	8.60924	1.92819	0	5.39474	1.93793	0.0262983	0.389654	34:.:38740598-38741817	-	-	-	-	-	-
MSTRG.37215	18.5329	3.86014	9.128	10.787	19.6478	11.7126	9.3919	3.85639	2.17872	3.23684	1.93714	0.0114229	0.277785	30:.:27748243-27748956	-	-	-	-	-	-
MSTRG.29544	61.1585	68.5175	124.369	81.5019	127.711	109.018	310.715	31.8152	44.6637	22.6579	1.93551	4.65857e-05	0.0134372	25:-:48650822-48658786	ENSCAFG00000035263	25:-:48650822-48654895	-	-	-	-
ENSCAFG00000032834	6.48651	19.3007	7.987	8.3899	3.57233	8.10875	11.7399	0.964097	2.17872	4.31579	1.93172	0.0248945	0.383416	X:-:16163487-16168113	ENSCAFG00000032834	X:-:16163487-16168113	-	-	-	-
MSTRG.2508	3.70657	10.6154	11.41	4.79423	10.717	9.91069	5.47861	0	2.17872	4.31579	1.92873	0.0361868	0.437999	1:.:104788753-104789214	-	-	-	-	-	-
ENSCAFG00000032285	4.63322	121.594	14.833	46.7437	6.25157	68.4739	21.9144	13.4974	18.5191	0	1.92739	0.0409161	0.458537	14:-:40276904-40296147	ENSCAFG00000032285	14:-:40276904-40296147	482368	J9NWE8	HOXA3	homeobox A3 [Source:VGNC Symbol;Acc:VGNC:41747]
MSTRG.2233	9.26644	7.72028	33.089	9.58845	9.8239	9.91069	2.34797	5.78458	0	3.23684	1.92652	0.0393293	0.450329	1:+:99786542-99787827	-	-	-	-	-	-
MSTRG.25339	28.726	24.1259	21.679	15.5812	22.327	24.3262	25.0451	0	18.5191	0	1.92162	0.0189216	0.343116	22:.:35190076-35190401	-	-	-	-	-	-
MSTRG.47686	1466.88	2650.95	2647.12	3008.38	971.673	1997.45	2014.56	691.258	516.356	462.868	1.92017	1.13046e-10	2.15895e-07	5:+:50966703-50969249	ENSCAFG00000018897	5:+:50967818-50968843	609429	E2R6T4	JUN	Jun proto-oncogene, AP-1 transcription factor subunit [Source:VGNC Symbol;Acc:VGNC:42197]
MSTRG.35881	131.583	362.853	222.495	204.953	124.138	231.55	152.618	54.9535	69.7189	37.7632	1.91511	5.08454e-08	5.20203e-05	3:-:62118622-62122108	ENSCAFG00000032611	3:-:62118622-62121452	-	-	-	chromosome 4 open reading frame 48 [Source:HGNC Symbol;Acc:HGNC:34437]
MSTRG.13986	15.7529	12.5455	12.551	2.39711	3.57233	10.8117	5.47861	3.85639	2.17872	1.07895	1.91156	0.0349455	0.433933	16:.:19781394-19782688	-	-	-	-	-	-
MSTRG.59602	32.4325	13.5105	2.282	4.79423	14.2893	19.8214	9.3919	7.71278	0	3.23684	1.90462	0.0386181	0.448875	X:.:14895975-14897640	-	-	-	-	-	-
ENSCAFG00000030374	24.0927	37.6364	46.781	51.5379	33.044	32.435	28.1757	11.5692	6.53615	10.7895	1.89757	2.18803e-05	0.00793423	12:+:17390411-17390950	ENSCAFG00000030374	12:+:17390411-17390950	102154303	J9NUF7	C12H6orf141	chromosome 12 C6orf141 homolog
MSTRG.13806	238.147	365.748	374.248	98.2817	274.176	436.971	291.931	98.3379	101.31	39.9211	1.895	1.18075e-06	0.000704684	16:+:13737630-13745874	ENSCAFG00000003152	16:+:13743404-13744765	482699	F6XNC1	ZNF672	zinc finger protein 672 [Source:VGNC Symbol;Acc:VGNC:48793]
MSTRG.42761	4.63322	10.6154	10.269	22.7726	17.8616	5.40583	17.2185	5.78458	0	4.31579	1.89282	0.0230174	0.369574	37:.:628992-629902	-	-	-	-	-	-
ENSCAFG00000035682	5.55986	8.68532	15.974	8.3899	5.35849	12.6136	15.6532	1.92819	0	6.47368	1.88729	0.0278491	0.397978	17:-:51501082-51503502	ENSCAFG00000035682	17:-:51501082-51503502	-	-	-	-
MSTRG.5629	7.41315	5.79021	23.961	10.787	3.57233	17.1185	23.4797	0	5.44679	5.39474	1.88398	0.0322528	0.419975	10:+:68828102-68880234	-	-	-	-	-	-
ENSCAFG00000028959	37.0657	47.2867	42.217	27.5668	25.0063	174.789	132.269	15.4256	26.1446	15.1053	1.88342	0.00216007	0.124256	8:-:72280213-72281310	ENSCAFG00000028959	8:-:72280213-72281310	-	-	-	-
ENSCAFG00000030969	12.0464	25.0909	14.833	5.99278	26.7924	24.3262	25.0451	4.82049	10.8936	0	1.88108	0.0106864	0.271878	18:-:38682341-38696874	ENSCAFG00000030969	18:-:38682341-38696874	-	J9P6Y4	RTN4RL2	reticulon 4 receptor like 2 [Source:HGNC Symbol;Acc:HGNC:23053]
MSTRG.49138	16.6796	17.3706	11.41	17.9784	34.8302	41.4447	41.4809	1.92819	8.71487	10.7895	1.87888	0.00296233	0.14682	6:.:9115781-9118398	-	-	-	-	-	-
MSTRG.58494	51.892	158.266	116.382	106.672	35.7233	272.093	165.141	38.5639	20.6978	46.3947	1.87791	0.000257135	0.0407959	JH373243.1:.:250226-251723	-	-	-	-	-	-
MSTRG.39331	6.48651	14.4755	11.41	2.39711	7.14465	4.50486	32.089	4.82049	2.17872	2.15789	1.87762	0.0394679	0.45121	32:.:30173114-30174762	-	-	-	-	-	-
MSTRG.45497	19.4595	8.68532	12.551	10.787	21.434	17.1185	28.1757	0	8.71487	5.39474	1.87489	0.00978996	0.263271	4:.:57585674-57587369	-	-	-	-	-	-
MSTRG.10487	58.3786	65.6224	22.82	32.361	30.3648	45.0486	57.134	11.5692	21.7872	3.23684	1.8739	0.000338558	0.0459652	13:.:62057963-62061633	-	-	-	-	-	-
MSTRG.5126	31.5059	15.4406	4.564	10.787	4.46541	14.4155	8.60924	1.92819	5.44679	3.23684	1.87231	0.0227076	0.367516	10:.:49011217-49013115	-	-	-	-	-	-
MSTRG.45399	15.7529	8.68532	25.102	2.39711	15.1824	14.4155	16.4358	2.89229	2.17872	6.47368	1.87075	0.0139041	0.302437	4:-:52628421-52650867	-	-	-	-	-	-
MSTRG.27139	20.3862	22.1958	11.41	5.99278	7.14465	25.2272	19.5664	8.67687	0	4.31579	1.86993	0.0165147	0.32359	24:.:11071919-11074191	-	-	-	-	-	-
MSTRG.12019	96.3709	160.196	118.664	155.812	150.931	192.808	300.541	60.7381	57.736	19.4211	1.86847	1.74595e-06	0.0009437	15:+:5939322-5940636	ENSCAFG00000030104	15:+:5939755-5940636	608469	J9NTS3	EVA1B	eva-1 homolog B [Source:HGNC Symbol;Acc:HGNC:25558]
MSTRG.4115	37.0657	46.3217	66.178	51.5379	23.2201	51.3554	22.6971	34.7075	0	0	1.86677	0.0301511	0.408217	10:-:17001441-17007042	-	-	-	-	-	-
MSTRG.29202	29.6526	11.5804	7.987	4.79423	8.93082	18.0194	15.6532	3.85639	2.17872	5.39474	1.86562	0.0134588	0.297038	25:-:34751605-34754817	-	-	-	-	-	-
MSTRG.8425	13.8997	17.3706	9.128	14.3827	7.14465	4.50486	12.5225	3.85639	3.26808	2.15789	1.85626	0.0135943	0.297956	12:.:27190071-27191360	-	-	-	-	-	-
MSTRG.9887	35.2125	74.3077	4.564	3.59567	56.2641	56.7612	71.2219	7.71278	26.1446	2.15789	1.8519	0.026314	0.389654	13:-:28773738-29062266	ENSCAFG00000001105	13:-:28773738-28822418	475103	F1PVZ4	KCNQ3	potassium voltage-gated channel subfamily Q member 3 [Source:VGNC Symbol;Acc:VGNC:42289]
MSTRG.29545	234.441	158.266	257.866	172.592	433.145	258.579	626.126	83.8764	130.723	39.9211	1.85149	1.70865e-05	0.00644858	25:+:48656576-48664657	ENSCAFG00000012394	25:+:48656576-48663878	-	-	-	erythroferrone [Source:HGNC Symbol;Acc:HGNC:26727]
MSTRG.24984	9.26644	36.6713	7.987	7.19134	16.9686	31.534	19.5664	7.71278	6.53615	1.07895	1.85066	0.0133551	0.295889	22:+:6374164-6374927	-	-	-	-	-	-
MSTRG.52934	15.7529	20.2657	6.846	7.19134	31.2579	9.91069	3.91329	4.82049	0	6.47368	1.84896	0.0342284	0.430035	7:-:54664612-54665714	-	-	-	-	-	-
MSTRG.60348	13.8997	8.68532	22.82	8.3899	1.78616	17.1185	14.8705	2.89229	2.17872	5.39474	1.84329	0.022982	0.369574	X:+:55651678-55652792	-	-	-	-	-	-
MSTRG.41472	66.7183	49.2168	50.204	59.9278	26.7924	45.0486	16.4358	32.7793	1.08936	3.23684	1.84295	0.00835553	0.248363	35:-:10278246-10353614	-	-	-	-	-	-
ENSCAFG00000012029	5.55986	9.65035	10.269	26.3682	21.434	13.5146	7.04392	6.74868	0	4.31579	1.8361	0.0247217	0.382944	30:-:10097023-10122530	ENSCAFG00000012029	30:-:10097023-10122530	-	F1PAQ2	TGM5	transglutaminase 5 [Source:VGNC Symbol;Acc:VGNC:47318]
MSTRG.33671	55.5986	93.6084	12.551	13.1841	16.9686	56.7612	9.3919	12.5333	10.8936	7.55263	1.83556	0.0111505	0.276345	29:.:12262379-12263271	-	-	-	-	-	-
MSTRG.8242	7118.48	6558.38	4561.72	3536.94	1562	7288.86	1303.91	1152.1	1539.26	1144.76	1.83482	0.000988339	0.0804286	12:+:16125507-16127396	ENSCAFG00000002101	12:+:16125855-16126751	-	-	-	-
MSTRG.32550	52.8187	30.8811	7.987	17.9784	25.8994	45.9496	16.4358	9.64097	14.1617	0	1.83479	0.0124703	0.288487	28:+:6818193-6820570	-	-	-	-	-	-
MSTRG.8085	73.2049	99.3987	101.549	79.1047	55.3711	99.1069	117.399	32.7793	13.0723	29.1316	1.832	1.81573e-07	0.00014454	12:.:11453483-11454071	-	-	-	-	-	-
MSTRG.36724	9.26644	9.65035	30.807	13.1841	17.8616	14.4155	20.3491	0	9.80423	4.31579	1.82966	0.0143169	0.30653	30:.:11387842-11389324	-	-	-	-	-	-
MSTRG.11694	12.973	19.3007	6.846	3.59567	35.7233	27.0292	25.0451	1.92819	4.35743	9.71053	1.82618	0.0172714	0.328533	14:.:55269388-55271559	-	-	-	-	-	-
MSTRG.8491	45.4055	247.049	98.126	111.466	41.9748	262.183	15.6532	29.887	47.9318	21.5789	1.82528	0.00513561	0.19616	12:-:33690361-33801453	ENSCAFG00000034124	12:-:33698659-33801453	-	-	-	-
MSTRG.3297	17.6062	7.72028	11.41	25.1697	10.717	10.8117	11.7399	3.85639	2.17872	5.39474	1.8248	0.00822943	0.247478	1:.:116030000-116031249	-	-	-	-	-	-
MSTRG.51468	25.0194	60.7972	49.063	51.5379	21.434	45.0486	18.7838	17.3537	8.71487	6.47368	1.82301	0.000574781	0.060094	7:.:421631-424018	-	-	-	-	-	-
MSTRG.14633	14.8263	25.0909	20.538	3.59567	3.57233	9.00972	8.60924	4.82049	4.35743	1.07895	1.82257	0.0325039	0.421712	16:-:53359372-53360179	-	-	-	-	-	-
MSTRG.29217	16.6796	19.3007	4.564	2.39711	10.717	8.10875	29.741	6.74868	0	4.31579	1.82179	0.0464705	0.479035	25:.:35177462-35179346	-	-	-	-	-	-
MSTRG.42271	13.8997	9.65035	17.115	21.574	12.5031	21.6233	67.3086	4.82049	11.9829	3.23684	1.81977	0.0115942	0.27951	36:+:10467351-10602685	ENSCAFG00000011130	36:+:10517618-10602685	478773	-	LOC478773	sodium voltage-gated channel alpha subunit 2 [Source:HGNC Symbol;Acc:HGNC:10588]
MSTRG.56275	10.1931	25.0909	7.987	34.7581	4.46541	9.00972	10.9572	5.78458	2.17872	4.31579	1.81905	0.0216204	0.360996	9:-:18582125-18585108	ENSCAFG00000013984	9:-:18582468-18584612	490934	E2RR24	CCDC103	coiled-coil domain containing 103
MSTRG.4145	29.6526	22.1958	10.269	10.787	42.8679	20.7223	16.4358	6.74868	4.35743	7.55263	1.81766	0.00332855	0.156831	10:+:17344325-17345001	-	-	-	-	-	-
MSTRG.51017	32.4325	29.9161	93.562	80.3033	61.6226	23.4253	45.3942	27.9588	3.26808	12.9474	1.8164	0.00176322	0.110527	6:+:60466834-60607139	ENSCAFG00000034745	6:+:60466834-60551259	102152083	-	LOC102152083	uncharacterized LOC102152083
ENSCAFG00000018708	8.33979	15.4406	18.256	4.79423	16.0755	9.00972	21.9144	2.89229	4.35743	4.31579	1.81187	0.011187	0.276345	20:-:53953645-53981643	ENSCAFG00000018708	20:-:53953645-53981643	-	-	LOC476732	acyl-CoA synthetase bubblegum family member 2 [Source:HGNC Symbol;Acc:HGNC:24174]
MSTRG.22351	11.1197	6.75525	3.423	11.9856	5.35849	12.6136	22.6971	6.74868	2.17872	0	1.80998	0.0456107	0.47513	20:.:40591642-40593081	-	-	-	-	-	-
MSTRG.29357	25.0194	19.3007	0	8.3899	41.0818	20.7223	28.1757	7.71278	6.53615	3.23684	1.80982	0.0301752	0.408294	25:.:40312141-40315613	-	-	-	-	-	-
MSTRG.31628	3.70657	7.72028	4.564	4.79423	26.7924	7.20777	21.9144	1.92819	4.35743	3.23684	1.80962	0.0437161	0.467315	27:.:23220954-23222126	-	-	-	-	-	-
MSTRG.14010	13.8997	19.3007	4.564	9.58845	23.2201	3.60389	8.60924	6.74868	3.26808	0	1.80861	0.0416845	0.460087	16:.:19872898-19874487	-	-	-	-	-	-
MSTRG.48002	24.0927	13.5105	7.987	4.79423	17.8616	17.1185	10.1746	0	6.53615	5.39474	1.80807	0.0228591	0.368511	5:+:61518850-61530899	-	-	-	-	-	-
MSTRG.23850	12.973	16.4056	11.41	15.5812	4.46541	16.2175	22.6971	7.71278	2.17872	2.15789	1.80726	0.0120741	0.284882	21:.:18971014-18972223	-	-	-	-	-	-
MSTRG.43375	17.6062	27.986	23.961	25.1697	8.93082	12.6136	19.5664	5.78458	1.08936	9.71053	1.80319	0.00484525	0.190139	37:+:29667510-29668823	-	-	-	-	-	-
MSTRG.55085	8.33979	20.2657	13.692	23.9711	4.46541	24.3262	14.0878	6.74868	3.26808	3.23684	1.802	0.011366	0.277701	8:.:61414116-61415949	-	-	-	-	-	-
MSTRG.32485	100.078	54.042	17.115	37.1553	52.6918	82.8894	27.393	15.4256	14.1617	16.1842	1.80037	0.000600187	0.0620706	28:.:4704455-4708157	-	-	-	-	-	-
MSTRG.42667	254.827	153.441	109.536	94.686	24.1132	136.047	39.1329	3.85639	13.0723	83.0789	1.80009	0.046786	0.480251	36:+:25899832-25905067	-	-	-	-	-	-
MSTRG.54388	19.4595	20.2657	13.692	21.574	18.7547	12.6136	27.393	7.71278	8.71487	0	1.7976	0.00473171	0.187057	8:-:35060091-35061180	-	-	-	-	-	-
ENSCAFG00000032520	27.7993	19.3007	6.846	20.3755	22.327	24.3262	17.2185	0	8.71487	8.63158	1.79484	0.00908572	0.256349	16:-:19904341-20562653	ENSCAFG00000032520	16:-:19904341-20562653	482825	J9P848	PTPRN2	protein tyrosine phosphatase, receptor type N2 [Source:VGNC Symbol;Acc:VGNC:45194]
ENSCAFG00000013763	109.344	27.021	17.115	39.5524	83.9497	23.4253	20.3491	11.5692	8.71487	19.4211	1.79414	0.00449628	0.182185	20:+:42231835-42263250	ENSCAFG00000013763	20:+:42231835-42263250	484787	G9CG72,F1PR54,G9CG71,G9CG73	LTF	Canis lupus familiaris lactotransferrin (LTF), mRNA. [Source:RefSeq mRNA;Acc:NM_001287076]
MSTRG.37127	16.6796	9.65035	13.692	10.787	26.7924	13.5146	16.4358	6.74868	0	6.47368	1.79268	0.0105532	0.270278	30:.:25867705-25869025	-	-	-	-	-	-
MSTRG.20063	22.2394	35.7063	22.82	45.5452	29.4717	23.4253	2.34797	12.5333	2.17872	7.55263	1.78946	0.0131611	0.294321	2:.:45398385-45399232	-	-	-	-	-	-
MSTRG.24723	14.8263	20.2657	19.397	2.39711	9.8239	37.8408	18.7838	7.71278	4.35743	3.23684	1.78426	0.016152	0.321169	21:.:50117526-50118213	-	-	-	-	-	-
MSTRG.40830	62.0851	22.1958	10.269	7.19134	15.1824	41.4447	16.4358	7.71278	8.71487	5.39474	1.78412	0.0110428	0.275628	34:.:20408472-20409943	-	-	-	-	-	-
MSTRG.26040	11.1197	34.7413	12.551	16.7798	8.03773	23.4253	33.6543	6.74868	2.17872	8.63158	1.77693	0.00827189	0.247871	23:.:9912187-9914477	-	-	-	-	-	-
MSTRG.10671	21.3128	7.72028	10.269	9.58845	14.2893	12.6136	7.04392	3.85639	2.17872	4.31579	1.77579	0.01343	0.296749	14:.:6160036-6161655	-	-	-	-	-	-
MSTRG.39003	10.1931	8.68532	11.41	10.787	38.4025	5.40583	33.6543	12.5333	0	2.15789	1.77483	0.0496209	0.488924	32:.:17709208-17712054	-	-	-	-	-	-
MSTRG.14197	8.33979	11.5804	21.679	2.39711	8.03773	21.6233	25.0451	4.82049	3.26808	4.31579	1.77302	0.0221556	0.364713	16:.:26403239-26404625	-	-	-	-	-	-
MSTRG.19235	92.6644	59.8322	19.397	19.1769	58.0503	79.2855	101.746	17.3537	19.6085	17.2632	1.77163	0.000800537	0.0723438	2:.:12235752-12241383	-	-	-	-	-	-
MSTRG.40856	60.2318	53.077	29.666	5.99278	33.044	125.235	37.5676	26.9947	6.53615	9.71053	1.76868	0.00945296	0.260384	34:-:21114936-21120506	-	-	-	-	-	-
ENSCAFG00000003035	15.7529	19.3007	17.115	28.7654	32.1509	19.8214	23.4797	6.74868	8.71487	4.31579	1.7607	0.000817644	0.0725171	12:+:46550731-46551828	ENSCAFG00000003035	12:+:46550731-46551828	481907	-	-	5-hydroxytryptamine receptor 1E [Source:VGNC Symbol;Acc:VGNC:41825]
MSTRG.54743	48.1855	27.021	23.961	37.1553	20.5409	52.2564	48.5248	5.78458	17.4297	9.71053	1.7592	0.000404254	0.0507924	8:.:46275270-46278424	-	-	-	-	-	-
ENSCAFG00000028616	21.3128	39.5665	28.525	37.1553	6.25157	64.87	48.5248	10.6051	16.3404	4.31579	1.7566	0.00532239	0.199569	5:+:15206182-15207216	ENSCAFG00000028616	5:+:15206182-15207216	-	-	-	-
MSTRG.4166	12.973	7.72028	2.282	8.3899	12.5031	36.0389	19.5664	1.92819	8.71487	2.15789	1.75584	0.0391877	0.450202	10:+:17196757-17197732	-	-	-	-	-	-
MSTRG.4431	6.48651	13.5105	9.128	2.39711	24.1132	27.9301	22.6971	3.85639	6.53615	3.23684	1.7553	0.0253256	0.3857	10:+:24480167-24482270	-	-	-	-	-	-
MSTRG.10959	24.0927	26.056	15.974	8.3899	13.3962	31.534	34.437	7.71278	5.44679	6.47368	1.75382	0.00309502	0.150022	14:+:18194192-18195433	-	-	-	-	-	-
ENSCAFG00000029458	62.0851	43.4266	7.987	17.9784	3.57233	82.8894	16.4358	2.89229	8.71487	18.3421	1.75333	0.03415	0.430035	5:+:64661108-64671160	ENSCAFG00000029458	5:+:64661108-64671160	608945	J9P931	SNAI3	snail family transcriptional repressor 3 [Source:VGNC Symbol;Acc:VGNC:46586]
MSTRG.17447	18.5329	25.0909	31.948	31.1625	14.2893	11.7126	18.0011	1.92819	6.53615	10.7895	1.75258	0.00371305	0.164402	18:+:45687869-45688990	-	-	-	-	-	-
MSTRG.37574	89.8844	55.9721	53.627	38.3538	40.1887	23.4253	4.69595	18.3178	7.62551	12.9474	1.74787	0.00700645	0.228883	30:-:37929909-37932878	-	-	-	-	-	-
ENSCAFG00000037262	34.2858	17.3706	6.846	7.19134	16.0755	56.7612	18.0011	14.4615	0	5.39474	1.74718	0.0378538	0.445224	14:+:36208157-36213653	ENSCAFG00000037262	14:+:36208157-36213653	-	-	-	-
MSTRG.2391	25.0194	26.056	5.705	15.5812	24.1132	48.6525	34.437	5.78458	11.9829	5.39474	1.74551	0.00556377	0.205485	1:+:102306775-102309803	ENSCAFG00000024559	1:+:102306775-102307255	-	-	-	-
ENSCAFG00000025394	6.48651	13.5105	6.846	11.9856	20.5409	9.00972	21.1318	2.89229	5.44679	3.23684	1.74498	0.015405	0.314322	16:-:35787658-35788397	ENSCAFG00000025394	16:-:35787658-35788397	100687225	-	CLDN23	claudin 23
MSTRG.2505	25.946	10.6154	20.538	21.574	12.5031	10.8117	9.3919	9.64097	0	4.31579	1.74439	0.017521	0.32978	1:.:104814801-104816314	-	-	-	-	-	-
MSTRG.4613	45.4055	36.6713	9.128	13.1841	81.2704	31.534	46.9595	5.78458	25.0552	3.23684	1.74282	0.0126972	0.289452	10:.:28039749-28043957	-	-	-	-	-	-
MSTRG.22558	20.3862	44.3916	30.807	37.1553	38.4025	78.3845	62.6126	17.3537	8.71487	14.0263	1.73721	0.000335569	0.0457764	20:+:44738413-44738940	-	-	-	-	-	-
MSTRG.14857	90.8111	40.5315	35.371	50.3394	91.0943	45.9496	86.0924	25.0665	25.0552	6.47368	1.73693	0.000238841	0.0386558	17:+:9323388-9339290	-	-	-	-	-	-
MSTRG.22511	2.77993	16.4056	9.128	23.9711	16.9686	11.7126	16.4358	3.85639	2.17872	6.47368	1.73609	0.019619	0.348651	20:.:44041049-44041815	-	-	-	-	-	-
MSTRG.40431	21.3128	25.0909	6.846	21.574	8.03773	36.9398	3.13063	1.92819	5.44679	8.63158	1.72728	0.0310785	0.414006	34:.:3234174-3236165	-	-	-	-	-	-
MSTRG.35937	14.8263	21.2308	5.705	17.9784	12.5031	35.1379	12.5225	5.78458	6.53615	3.23684	1.72502	0.0101935	0.266872	3:-:64531210-64532481	-	-	-	-	-	-
MSTRG.18504	13.8997	27.986	4.564	5.99278	19.6478	17.1185	9.3919	0	5.44679	7.55263	1.72448	0.0379263	0.445224	19:.:28529898-28531352	-	-	-	-	-	-
ENSCAFG00000009385	82.4713	144.755	76.447	208.549	80.3773	231.55	144.009	63.6304	43.5743	18.3421	1.72092	8.83157e-05	0.0200792	18:+:43723803-43738888	ENSCAFG00000009385	18:+:43723803-43738888	483642	E2RAT7	CHST1	carbohydrate sulfotransferase 1 [Source:VGNC Symbol;Acc:VGNC:39249]
MSTRG.56131	109.344	141.86	36.512	28.7654	12.5031	109.018	61.83	35.6716	23.9659	5.39474	1.71756	0.00918402	0.257683	9:+:14814126-14818932	-	-	-	-	-	-
MSTRG.45306	13.8997	20.2657	9.128	3.59567	16.0755	18.9204	18.0011	9.64097	3.26808	0	1.71488	0.0316491	0.416966	4:+:47732051-47733571	-	-	-	-	-	-
MSTRG.20853	8.33979	4.82518	14.833	14.3827	8.03773	7.20777	6.26126	3.85639	1.08936	3.23684	1.71379	0.0332313	0.426321	2:.:73272871-73273566	-	-	-	-	-	-
MSTRG.19255	2.77993	12.5455	9.128	9.58845	12.5031	11.7126	13.3052	2.89229	2.17872	4.31579	1.71358	0.0252325	0.385342	2:.:14586324-14587762	-	-	-	-	-	-
MSTRG.38261	45.4055	44.3916	27.384	29.9639	33.9371	31.534	34.437	6.74868	14.1617	11.8684	1.70531	5.07268e-05	0.0138257	31:.:29621118-29623947	-	-	-	-	-	-
MSTRG.20291	51.892	63.6923	51.345	39.5524	75.9119	83.7904	108.007	41.4562	15.251	5.39474	1.70339	0.000597266	0.0619924	2:+:54383412-54384791	-	-	-	-	-	-
MSTRG.21076	193.669	96.5035	53.627	55.1336	74.1258	69.3748	40.6982	18.3178	40.3063	18.3421	1.70294	0.000491481	0.0563688	2:-:77367538-77377126	ENSCAFG00000014779	2:-:77369250-77377126	100856319	F1PHM3	LDLRAD2	low density lipoprotein receptor class A domain containing 2
MSTRG.40017	66.7183	99.3987	19.397	11.9856	5.35849	62.167	19.5664	11.5692	6.53615	19.4211	1.70224	0.0239583	0.375667	33:-:23165261-23166637	-	-	-	-	-	-
MSTRG.40341	10.1931	12.5455	3.423	22.7726	8.03773	33.336	12.5225	3.85639	3.26808	6.47368	1.69933	0.0260669	0.387797	33:-:30821552-30823867	-	-	-	-	-	-
MSTRG.29397	12.0464	16.4056	11.41	13.1841	8.03773	11.7126	3.91329	7.71278	2.17872	0	1.6965	0.0407431	0.458412	25:-:43459869-43462520	ENSCAFG00000030279	25:-:43461415-43462520	-	-	-	-
MSTRG.12485	18.5329	31.8462	10.269	11.9856	23.2201	26.1282	24.2624	9.64097	4.35743	5.39474	1.68919	0.00346713	0.158729	15:-:17874377-17876089	-	-	-	-	-	-
MSTRG.28832	33.3592	25.0909	18.256	14.3827	54.478	59.4641	42.2635	2.89229	21.7872	8.63158	1.68617	0.00590698	0.210731	25:.:18038080-18041154	-	-	-	-	-	-
MSTRG.34046	53.7453	51.1469	35.371	32.361	40.1887	60.3651	52.4381	17.3537	17.4297	8.63158	1.68588	1.7108e-05	0.00644858	29:.:28228027-28231868	-	-	-	-	-	-
MSTRG.57251	13.8997	17.3706	25.102	17.9784	35.7233	33.336	18.0011	9.64097	0	11.8684	1.67912	0.00941793	0.260268	9:.:40569033-40571377	-	-	-	-	-	-
MSTRG.8099	22.2394	10.6154	19.397	20.3755	36.6163	18.9204	36.7849	3.85639	15.251	3.23684	1.67745	0.00662011	0.223639	12:-:11788721-11802485	ENSCAFG00000001842	12:-:11788721-11791258	481812	E2RLV3	CRIP3	cysteine rich protein 3 [Source:VGNC Symbol;Acc:VGNC:39614]
MSTRG.51483	9.26644	7.72028	12.551	3.59567	13.3962	7.20777	7.82658	3.85639	4.35743	0	1.67737	0.0466411	0.479666	7:-:882621-883222	-	-	-	-	-	-
MSTRG.49807	7.41315	5.79021	11.41	26.3682	21.434	12.6136	9.3919	2.89229	5.44679	4.31579	1.67635	0.0205961	0.353838	6:-:23608098-23608908	-	-	-	-	-	-
MSTRG.27713	16.6796	11.5804	11.41	33.5596	13.3962	10.8117	59.482	3.85639	10.8936	6.47368	1.67567	0.0180854	0.335987	24:+:26910414-26913416	-	-	-	-	-	-
MSTRG.7545	11.1197	25.0909	9.128	8.3899	13.3962	9.91069	7.04392	5.78458	0	5.39474	1.67542	0.0324243	0.421193	11:+:73944767-73945923	-	-	-	-	-	-
MSTRG.12317	15.7529	20.2657	19.397	7.19134	3.57233	21.6233	33.6543	7.71278	5.44679	3.23684	1.66584	0.0209658	0.356021	15:+:14376197-14377922	-	-	-	-	-	-
MSTRG.30872	9.26644	24.1259	30.807	33.5596	47.3333	23.4253	24.2624	8.67687	17.4297	0	1.66188	0.0152586	0.313568	27:+:1020497-1021751	-	-	-	-	-	-
MSTRG.16770	5.55986	6.75525	11.41	7.19134	8.93082	8.10875	20.3491	3.85639	2.17872	3.23684	1.6609	0.0332955	0.426408	18:.:19023069-19024595	-	-	-	-	-	-
MSTRG.28258	113.051	100.364	110.677	165.401	41.9748	106.315	61.0473	53.0253	32.6808	8.63158	1.659	0.000549906	0.0584339	24:+:46477375-46488455	-	-	-	-	-	-
MSTRG.58925	14.8263	27.021	13.692	13.1841	18.7547	12.6136	29.741	5.78458	8.71487	3.23684	1.65898	0.00530501	0.199214	JH373519.1:.:41258-42167	-	-	-	-	-	-
ENSCAFG00000040440	18.5329	20.2657	41.076	19.1769	17.8616	47.7515	32.089	12.5333	5.44679	8.63158	1.65583	0.00211146	0.122443	26:+:560670-594857	ENSCAFG00000040440	26:+:560670-594857	-	-	-	-
MSTRG.2608	176.989	158.266	67.319	47.9423	93.7736	526.167	607.343	80.0201	47.9318	101.421	1.64913	0.0417608	0.460087	1:-:106247417-106248624	-	-	-	-	-	-
MSTRG.21283	38.919	43.4266	26.243	22.7726	41.0818	49.5534	25.0451	17.3537	10.8936	5.39474	1.6465	0.000487748	0.0563688	2:-:83893005-83895362	-	-	-	-	-	-
MSTRG.45433	13.8997	5.79021	19.397	8.3899	6.25157	12.6136	8.60924	5.78458	0	4.31579	1.64575	0.0413953	0.460087	4:.:53042017-53043593	-	-	-	-	-	-
MSTRG.39832	25.946	67.5525	2.282	64.7221	33.9371	44.1476	48.5248	3.85639	27.234	8.63158	1.63789	0.0234846	0.373314	33:-:11859915-11899745	ENSCAFG00000035560|ENSCAFG00000038931	33:-:11886206-11899143|33:-:11861900-11885956	-|-	-|-	LOC106558147|-	uncharacterized LOC106558147|-
ENSCAFG00000010169	64.8651	95.5385	61.614	79.1047	183.082	88.2952	189.403	53.0253	31.5914	20.5	1.63422	0.000195964	0.0342304	21:+:47672325-47672960	ENSCAFG00000010169	21:+:47672325-47672960	612246	E2RKR6	FIBIN	fin bud initiation factor homolog (zebrafish) [Source:HGNC Symbol;Acc:HGNC:33747]
ENSCAFG00000036242	12.0464	9.65035	11.41	4.79423	16.0755	18.0194	18.7838	1.92819	5.44679	5.39474	1.63392	0.0183463	0.338305	15:-:46089137-46102677	ENSCAFG00000036242	15:-:46089137-46102677	-	-	-	-
MSTRG.10173	32.4325	41.4965	13.692	4.79423	18.7547	24.3262	11.7399	11.5692	4.35743	4.31579	1.63266	0.0182558	0.337619	13:-:37840220-37841362	-	-	-	-	-	-
MSTRG.12026	415.136	868.532	529.424	484.217	435.824	837.904	450.811	224.635	187.37	145.658	1.62729	6.99683e-09	8.7147e-06	15:-:4723243-4724517	ENSCAFG00000028619	15:-:4723626-4724295	608140	J9P917	C15H1orf122	chromosome 1 open reading frame 122 [Source:HGNC Symbol;Acc:HGNC:24789]
MSTRG.35337	2194.29	2072.9	2501.07	1144.62	2167.51	995.574	2128.05	187.035	1599.18	47.4737	1.62588	0.0484862	0.485828	3:-:42090212-42146818	ENSCAFG00000010891	3:-:42101083-42146818	488711	E2QUT4,F1PRT2	PGPEP1L	pyroglutamyl-peptidase I-like [Source:VGNC Symbol;Acc:VGNC:44468]
MSTRG.7542	22.2394	12.5455	43.358	17.9784	24.1132	12.6136	18.0011	5.78458	7.62551	7.55263	1.62203	0.00492107	0.190707	11:+:73923127-73924574	-	-	-	-	-	-
MSTRG.17580	14.8263	25.0909	5.705	14.3827	8.93082	7.20777	6.26126	3.85639	6.53615	1.07895	1.62046	0.0392794	0.450312	18:.:49801120-49801834	-	-	-	-	-	-
MSTRG.49752	18.5329	18.3357	17.115	20.3755	22.327	8.10875	14.8705	5.78458	9.80423	1.07895	1.61904	0.00996298	0.265497	6:-:22242717-22243436	-	-	-	-	-	-
MSTRG.7668	38.919	40.5315	11.41	34.7581	43.761	18.9204	10.9572	12.5333	9.80423	5.39474	1.61634	0.00657096	0.222548	12:+:1084782-1086049	ENSCAFG00000023691	12:+:1085228-1086049	607208	F1PC96	LST1	leukocyte specific transcript 1
MSTRG.45302	52.8187	27.021	28.525	44.3466	13.3962	35.1379	32.089	19.2819	9.80423	3.23684	1.61521	0.00353824	0.16038	4:+:47723788-47724909	-	-	-	-	-	-
ENSCAFG00000030300	45.4055	9.65035	11.41	22.7726	87.522	14.4155	22.6971	11.5692	8.71487	9.71053	1.61344	0.020176	0.351644	9:+:22068760-22094073	ENSCAFG00000030300	9:+:22068760-22094073	491011	J9P893	CCR7	C-C motif chemokine receptor 7 [Source:VGNC Symbol;Acc:VGNC:38915]
ENSCAFG00000038932	23.1661	12.5455	6.846	9.58845	46.4402	10.8117	26.6104	1.92819	13.0723	4.31579	1.61272	0.0330026	0.424529	33:-:5956752-6044127	ENSCAFG00000038932	33:-:5956752-6044127	-	-	-	-
ENSCAFG00000002947	55.5986	34.7413	3.423	20.3755	105.384	9.00972	82.1791	13.4974	18.5191	11.8684	1.60625	0.0345675	0.432048	12:+:43904203-43905441	ENSCAFG00000002947	12:+:43904203-43905441	481902	J9NXJ3	PRSS35	serine protease 35 [Source:VGNC Symbol;Acc:VGNC:45066]
MSTRG.37137	29.6526	22.1958	23.961	16.7798	31.2579	26.1282	36.0023	3.85639	9.80423	12.9474	1.60391	0.0011654	0.0892649	30:.:25905439-25907257	-	-	-	-	-	-
MSTRG.22638	19.4595	75.2728	51.345	81.5019	36.6163	63.068	73.5698	24.1024	4.35743	28.0526	1.59947	0.00249672	0.132393	20:+:46184760-46185057	-	-	-	-	-	-
ENSCAFG00000017047	57.4519	96.5035	49.063	85.0975	172.365	68.4739	55.5687	21.2101	19.6085	42.0789	1.59832	0.000297632	0.0428028	7:-:42345490-42354557	ENSCAFG00000017047	7:-:42345490-42354557	490429	E2QSP4,F6V5Z8	TRIM46	tripartite motif containing 46 [Source:VGNC Symbol;Acc:VGNC:47825]
MSTRG.50246	112.124	128.35	136.92	95.8845	174.151	137.849	176.098	34.7075	79.5232	22.6579	1.59436	5.85998e-06	0.00279785	6:-:38730566-38743856	ENSCAFG00000029598	6:-:38730566-38742323	-	-	-	deoxyribonuclease 1 like 2 [Source:HGNC Symbol;Acc:HGNC:2958]
MSTRG.2774	24.0927	36.6713	25.102	19.1769	22.327	54.9593	17.2185	5.78458	14.1617	8.63158	1.59136	0.00307014	0.149437	1:.:108578225-108580652	-	-	-	-	-	-
MSTRG.33976	15.7529	24.1259	13.692	14.3827	17.8616	9.91069	26.6104	7.71278	5.44679	4.31579	1.58336	0.00668986	0.223977	29:-:26382524-26384265	-	-	-	-	-	-
ENSCAFG00000006068	18.5329	13.5105	5.705	8.3899	24.1132	25.2272	25.0451	9.64097	7.62551	0	1.57994	0.0354805	0.436708	24:+:17213643-17214755	ENSCAFG00000006068	24:+:17213643-17214755	552897	Q52PB2,F1Q132	ADRA1D	adrenoceptor alpha 1D [Source:VGNC Symbol;Acc:VGNC:37674]
MSTRG.41538	29.6526	17.3706	13.692	13.1841	11.6101	13.5146	19.5664	0	4.35743	12.9474	1.57437	0.0294265	0.403501	35:.:12821213-12822553	-	-	-	-	-	-
ENSCAFG00000017333	25.0194	17.3706	3.423	16.7798	21.434	8.10875	9.3919	3.85639	2.17872	8.63158	1.57396	0.034339	0.430169	6:+:18458571-18462767	ENSCAFG00000017333	6:+:18458571-18462767	607947	E2RB09,J9P9U6	LAT	linker for activation of T cells [Source:VGNC Symbol;Acc:VGNC:42596]
MSTRG.1643	18.5329	39.5665	67.319	62.325	35.7233	96.404	79.8311	36.6357	6.53615	14.0263	1.57391	0.00472607	0.187057	1:+:77551907-77553135	-	-	-	-	-	-
MSTRG.28266	43.5523	29.9161	30.807	59.9278	37.5094	71.1768	12.5225	20.246	9.80423	10.7895	1.57267	0.00313948	0.151235	24:.:46500483-46504085	-	-	-	-	-	-
MSTRG.32101	26.8727	10.6154	39.935	43.148	32.1509	16.2175	25.0451	12.5333	6.53615	8.63158	1.57124	0.00399012	0.171576	27:.:41223680-41226103	-	-	-	-	-	-
ENSCAFG00000001254	1312.13	1840.32	302.365	1867.35	3748.26	772.133	1508.18	617.022	582.807	442.368	1.56671	0.0106021	0.270693	11:+:26045602-26050479	ENSCAFG00000001254	11:+:26045602-26050479	481528	E2RBP5	EGR1	early growth response 1 [Source:HGNC Symbol;Acc:HGNC:3238]
ENSCAFG00000009398	20.3862	15.4406	6.846	43.148	19.6478	16.2175	13.3052	9.64097	0	9.71053	1.56609	0.0342241	0.430035	37:-:727644-734877	ENSCAFG00000009398	37:-:727644-734877	403433	Q6UKZ8	MSTN	myostatin [Source:VGNC Symbol;Acc:VGNC:43453]
MSTRG.3929	25.946	15.4406	13.692	22.7726	25.0063	14.4155	17.2185	10.6051	2.17872	6.47368	1.56514	0.00623896	0.218937	10:.:10775218-10777096	-	-	-	-	-	-
MSTRG.22340	60.2318	138.965	88.998	83.899	50.0126	262.183	161.228	50.133	31.5914	41	1.56211	0.000806605	0.0724343	20:-:40276696-40278444	-	-	-	-	-	-
MSTRG.9696	12.973	11.5804	17.115	19.1769	7.14465	24.3262	13.3052	9.64097	4.35743	1.07895	1.56208	0.0220097	0.363483	13:.:21616735-21618332	-	-	-	-	-	-
MSTRG.54469	29.6526	21.2308	23.961	28.7654	21.434	43.2466	28.1757	2.89229	9.80423	16.1842	1.55944	0.00241481	0.131017	8:.:38336122-38338884	-	-	-	-	-	-
ENSCAFG00000009249	42.6256	16.4056	23.961	0	16.0755	34.2369	24.2624	6.74868	9.80423	6.47368	1.55873	0.0420534	0.461029	33:+:6821649-6846478	ENSCAFG00000009249	33:+:6821649-6846478	487951	E2RAX9	LOC487951	cell cycle control protein 50C-like
MSTRG.3073	15.7529	46.3217	26.243	29.9639	30.3648	44.1476	40.6982	15.4256	13.0723	5.39474	1.55824	0.00144037	0.099667	1:+:112628578-112629017	-	-	-	-	-	-
ENSCAFG00000017040	939.617	1658.9	394.786	1508.98	3004.33	853.22	1109.03	260.306	766.908	354.974	1.55407	0.00771969	0.239855	8:+:48330836-48334338	ENSCAFG00000017040	8:+:48330836-48334338	490792	E2QYK5	FOS	Fos proto-oncogene, AP-1 transcription factor subunit [Source:VGNC Symbol;Acc:VGNC:40940]
MSTRG.52645	32.4325	11.5804	12.551	3.59567	15.1824	7.20777	14.0878	9.64097	2.17872	2.15789	1.55376	0.0497634	0.489383	7:+:42167262-42177309	-	-	-	-	-	-
ENSCAFG00000037190	13.8997	20.2657	19.397	15.5812	9.8239	18.9204	28.9583	7.71278	7.62551	3.23684	1.54786	0.00764451	0.239075	3:+:42664669-42679829	ENSCAFG00000037190	3:+:42664669-42679829	-	-	-	-
MSTRG.20976	16.6796	14.4755	14.833	25.1697	7.14465	10.8117	31.3063	5.78458	5.44679	6.47368	1.54399	0.0143554	0.306666	2:+:75653965-75660126	ENSCAFG00000013071	2:+:75658999-75660126	612289	E2RKA3	CNR2	Canis lupus familiaris cannabinoid receptor 2 (CNR2), mRNA. [Source:RefSeq mRNA;Acc:NM_001284480]
MSTRG.16103	6.48651	21.2308	18.256	21.574	25.0063	23.4253	37.5676	10.6051	4.35743	7.55263	1.5436	0.00928619	0.258273	17:+:58192364-58194703	-	-	-	-	-	-
MSTRG.38575	68.5716	44.3916	29.666	23.9711	41.9748	73.8797	56.3514	15.4256	18.5191	16.1842	1.54241	0.000388975	0.0497454	31:.:39791140-39796589	-	-	-	-	-	-
MSTRG.2116	27.7993	46.3217	2.282	22.7726	23.2201	18.9204	32.089	1.92819	10.8936	12.9474	1.5416	0.0313131	0.415177	1:-:97948625-97950987	-	-	-	-	-	-
MSTRG.33685	24.0927	60.7972	12.551	46.7437	15.1824	34.2369	28.9583	17.3537	9.80423	5.39474	1.54113	0.00840967	0.248363	29:.:13114317-13117770	-	-	-	-	-	-
ENSCAFG00000011123	17.6062	26.056	35.371	26.3682	14.2893	28.8311	10.1746	15.4256	3.26808	4.31579	1.53772	0.0125084	0.288571	28:+:40278360-40314543	ENSCAFG00000011123	28:+:40278360-40314543	607648	E2R4Z1	LRRC27	leucine rich repeat containing 27 [Source:VGNC Symbol;Acc:VGNC:42793]
ENSCAFG00000018039	223.321	497.958	481.502	423.091	316.151	587.434	446.898	209.209	120.919	110.053	1.53304	3.09478e-07	0.00022164	30:-:38431469-38432143	ENSCAFG00000018039	30:-:38431469-38432143	487656	E2RL19	IMP3	IMP3, U3 small nucleolar ribonucleoprotein [Source:VGNC Symbol;Acc:VGNC:42006]
ENSCAFG00000013020	63.9384	65.6224	17.115	32.361	100.025	29.7321	68.8739	20.246	26.1446	9.71053	1.53257	0.00399487	0.171576	24:-:47210064-47212280	ENSCAFG00000013020	24:-:47210064-47212280	-	F1PC52	STMN3	stathmin 3 [Source:VGNC Symbol;Acc:VGNC:46927]
MSTRG.13141	28.726	11.5804	21.679	14.3827	16.9686	43.2466	43.0462	12.5333	6.53615	7.55263	1.53222	0.00832215	0.24808	15:-:46408760-46411189	-	-	-	-	-	-
ENSCAFG00000029745	94.5177	94.5735	119.805	57.5307	162.541	165.779	272.365	65.5586	32.6808	45.3158	1.53025	0.000299504	0.0428028	20:-:54212282-54242456	ENSCAFG00000029745	20:-:54212282-54242456	611764	E2R534	NRTN	neurturin [Source:VGNC Symbol;Acc:VGNC:43978]
MSTRG.16501	43.5523	35.7063	29.666	35.9567	53.5849	63.068	60.2647	15.4256	23.9659	8.63158	1.5295	0.000286488	0.0418726	18:+:6439271-6441735	-	-	-	-	-	-
MSTRG.30243	16.6796	17.3706	18.256	9.58845	5.35849	11.7126	7.04392	0.964097	4.35743	7.55263	1.52916	0.0393313	0.450329	26:.:16862803-16863235	-	-	-	-	-	-
MSTRG.29819	10.1931	11.5804	12.551	22.7726	9.8239	15.3165	9.3919	4.82049	2.17872	6.47368	1.52909	0.0194757	0.347398	26:+:5034029-5036487	-	-	-	-	-	-
MSTRG.47549	49.1121	25.0909	10.269	2.39711	24.1132	28.8311	21.9144	5.78458	11.9829	6.47368	1.52707	0.030216	0.408301	5:.:46453787-46456398	-	-	-	-	-	-
MSTRG.57670	43.5523	52.1119	70.742	46.7437	48.2264	70.2758	32.089	0	43.5743	10.7895	1.52647	0.0214617	0.360228	9:-:48738341-48739653	-	-	-	-	-	-
MSTRG.51526	41.699	20.2657	2.282	31.1625	36.6163	36.0389	17.2185	3.85639	17.4297	6.47368	1.52613	0.0302515	0.408588	7:-:1401521-1402470	-	-	-	-	-	-
MSTRG.34171	8.33979	3.86014	13.692	15.5812	6.25157	9.00972	12.5225	5.78458	2.17872	2.15789	1.52546	0.0481628	0.484716	29:-:32525157-32532650	-	-	-	-	-	-
MSTRG.37762	71.3516	83.9581	23.961	17.9784	40.1887	57.6622	46.1768	17.3537	19.6085	14.0263	1.52485	0.00203359	0.119869	31:-:1087242-1091131	ENSCAFG00000007794	31:-:1088631-1089023	-	-	-	-
MSTRG.50792	7.41315	4.82518	14.833	15.5812	12.5031	14.4155	20.3491	5.78458	2.17872	5.39474	1.52163	0.0284853	0.401374	6:+:54959589-54961329	-	-	-	-	-	-
MSTRG.1987	75.0581	40.5315	15.974	28.7654	29.4717	44.1476	15.6532	3.85639	25.0552	8.63158	1.52054	0.0145936	0.307966	1:-:93624927-93645115	-	-	-	-	-	-
ENSCAFG00000001244	46.3322	62.7273	13.692	37.1553	32.1509	67.5729	38.3502	5.78458	28.3233	10.7895	1.51888	0.00593155	0.21082	11:+:26026078-26032603	ENSCAFG00000001244	11:+:26026078-26032603	100683708	E2RFM8	REEP2	receptor accessory protein 2 [Source:VGNC Symbol;Acc:VGNC:45461]
MSTRG.58756	40.7723	53.077	52.486	53.9351	58.9434	109.919	100.963	25.0665	11.9829	33.4474	1.51721	0.000380899	0.048931	JH373336.1:+:41104-66366	-	-	-	-	-	-
MSTRG.34351	38.919	24.1259	55.909	29.9639	10.717	24.3262	14.0878	17.3537	6.53615	5.39474	1.51658	0.0127673	0.290505	29:.:41530613-41533151	-	-	-	-	-	-
MSTRG.31546	24.0927	24.1259	11.41	15.5812	8.93082	54.0583	21.1318	7.71278	7.62551	8.63158	1.51598	0.0156839	0.316628	27:+:20025705-20029667	-	-	-	-	-	-
MSTRG.15407	21.3128	23.1609	30.807	19.1769	24.1132	36.0389	31.3063	11.5692	7.62551	8.63158	1.51476	0.000958288	0.0789833	17:.:30630864-30632941	-	-	-	-	-	-
MSTRG.53610	32.4325	27.021	14.833	33.5596	25.8994	24.3262	23.4797	6.74868	11.9829	8.63158	1.51467	0.00129256	0.0935049	8:-:1741592-1747914	-	-	-	-	-	-
MSTRG.31103	29.6526	30.8811	36.512	57.5307	46.4402	27.0292	43.8288	23.1383	15.251	2.15789	1.51063	0.00328746	0.156179	27:+:5490189-5494636	ENSCAFG00000008694	27:+:5490441-5494636	100685337	E2QTF1,E2IU43	DHH	desert hedgehog
MSTRG.28640	24.0927	26.056	27.384	19.1769	24.1132	44.1476	71.2219	19.2819	7.62551	8.63158	1.50804	0.00559653	0.205485	25:.:10099596-10099980	-	-	-	-	-	-
MSTRG.37707	21.3128	32.8112	13.692	5.99278	25.0063	44.1476	14.0878	9.64097	7.62551	6.47368	1.50607	0.016639	0.324919	30:.:39273752-39276288	-	-	-	-	-	-
MSTRG.32791	15.7529	6.75525	17.115	13.1841	27.6855	2.70292	26.6104	5.78458	8.71487	2.15789	1.50249	0.0485934	0.486563	28:-:12563858-12565054	-	-	-	-	-	-
MSTRG.24032	30.5792	29.9161	14.833	8.3899	33.044	19.8214	27.393	20.246	2.17872	2.15789	1.50106	0.0312795	0.415037	21:.:23026577-23029398	-	-	-	-	-	-
MSTRG.43052	18.5329	31.8462	5.705	9.58845	24.1132	10.8117	14.0878	8.67687	4.35743	4.31579	1.49871	0.0268312	0.392845	37:-:12027719-12028559	-	-	-	-	-	-
MSTRG.720	12.973	9.65035	11.41	16.7798	26.7924	16.2175	39.1329	0.964097	10.8936	8.63158	1.49818	0.0306564	0.412306	1:.:35650052-35651450	-	-	-	-	-	-
ENSCAFG00000034453	15.7529	77.2028	109.536	39.5524	19.6478	144.155	81.3964	14.4615	28.3233	31.2895	1.49792	0.0130817	0.293666	24:+:32695249-32697891	ENSCAFG00000034453	24:+:32695249-32697891	-	-	-	-
MSTRG.46078	22.2394	6.75525	13.692	23.9711	6.25157	27.0292	28.9583	8.67687	4.35743	6.47368	1.49739	0.0240299	0.376269	4:.:75828574-75830606	-	-	-	-	-	-
MSTRG.23268	53.7453	46.3217	42.217	32.361	44.6541	80.1865	59.482	23.1383	7.62551	23.7368	1.49645	0.000375283	0.0484267	20:.:57472844-57477590	-	-	-	-	-	-
MSTRG.27655	113.977	7.72028	19.397	56.3322	46.4402	14.4155	15.6532	14.4615	16.3404	10.7895	1.49604	0.0367164	0.439493	24:-:25329260-25329873	-	-	-	-	-	-
MSTRG.17722	25.946	47.2867	29.666	17.9784	6.25157	52.2564	21.9144	16.3896	7.62551	6.47368	1.49288	0.0171563	0.327591	18:.:51958578-51961335	-	-	-	-	-	-
ENSCAFG00000030538	25.946	46.3217	52.486	55.1336	25.8994	62.167	66.5259	17.3537	13.0723	20.5	1.49207	0.000488622	0.0563688	34:-:17194552-17195544	ENSCAFG00000030538	34:-:17194552-17195544	-	-	-	-
MSTRG.18471	44.4789	44.3916	20.538	5.99278	41.0818	35.1379	49.3075	19.2819	17.4297	0	1.49192	0.0389564	0.449159	19:-:23842520-23852884	-	-	-	-	-	-
ENSCAFG00000017457	14.8263	20.2657	3.423	23.9711	13.3962	18.0194	19.5664	10.6051	3.26808	3.23684	1.49173	0.0285931	0.40166	X:+:68639234-68782495	ENSCAFG00000017457	X:+:68639234-68782495	-	-	-	-
MSTRG.49419	98.2242	57.9021	12.551	45.5452	45.5472	115.324	48.5248	20.246	26.1446	18.3421	1.49143	0.00480437	0.189053	6:.:13900365-13904509	-	-	-	-	-	-
MSTRG.58320	33.3592	23.1609	6.846	3.59567	44.6541	36.9398	38.3502	14.4615	5.44679	8.63158	1.49105	0.0336036	0.428574	AAEX03023929.1:.:6117-9080	-	-	-	-	-	-
MSTRG.20764	12.973	27.986	10.269	10.787	16.9686	19.8214	14.0878	10.6051	6.53615	0	1.48554	0.0338418	0.429654	2:+:71469930-71471067	-	-	-	-	-	-
ENSCAFG00000014687	106.564	85.8882	59.332	83.899	232.201	102.711	76.7005	34.7075	54.4679	25.8947	1.47964	0.000440035	0.0535064	20:-:44450100-44456253	ENSCAFG00000014687	20:-:44450100-44456253	609259	F1P7X3	TMEM59L	transmembrane protein 59 like [Source:VGNC Symbol;Acc:VGNC:47591]
MSTRG.61522	38.919	18.3357	25.102	25.1697	42.8679	80.1865	65.7433	26.9947	11.9829	6.47368	1.47906	0.0087132	0.252639	X:+:106081179-106083860	-	-	-	-	-	-
ENSCAFG00000008246	61.1585	114.839	47.922	58.7293	98.239	9.91069	68.8739	23.1383	15.251	32.3684	1.47782	0.00669264	0.223977	29:+:23350800-23399408	ENSCAFG00000008246	29:+:23350800-23399408	487004	E2QVB4,F6XHZ9	CRISPLD1	cysteine rich secretory protein LCCL domain containing 1 [Source:VGNC Symbol;Acc:VGNC:39617]
MSTRG.27990	65.7917	72.3777	31.948	28.7654	73.2327	80.1865	72.0045	19.2819	35.9488	10.7895	1.46894	0.00114628	0.0882725	24:-:37201492-37201946	-	-	-	-	-	-
ENSCAFG00000000869	55.5986	62.7273	19.397	68.3177	33.044	56.7612	41.4809	15.4256	21.7872	15.1053	1.46793	0.00078573	0.0717204	10:-:21164530-21188263	ENSCAFG00000000869	10:-:21164530-21188263	100533463	F6UTR3,J9P880	PRR5	proline rich 5 [Source:VGNC Symbol;Acc:VGNC:45047]
MSTRG.30647	22.2394	45.3567	5.705	38.3538	10.717	43.2466	25.8277	3.85639	8.71487	17.2632	1.46703	0.028852	0.40166	26:.:29113817-29115074	-	-	-	-	-	-
MSTRG.61404	10.1931	14.4755	21.679	17.9784	13.3962	25.2272	40.6982	13.4974	2.17872	6.47368	1.46474	0.0225711	0.367247	X:.:100599515-100601211	-	-	-	-	-	-
MSTRG.19398	30.5792	34.7413	23.961	22.7726	29.4717	30.633	45.3942	16.3896	13.0723	4.31579	1.46239	0.00169675	0.108015	2:.:19255996-19260364	-	-	-	-	-	-
MSTRG.57247	18.5329	39.5665	30.807	7.19134	9.8239	27.0292	20.3491	8.67687	6.53615	8.63158	1.46148	0.0167403	0.325335	9:.:40565032-40567304	-	-	-	-	-	-
MSTRG.12790	23.1661	27.986	9.128	8.3899	16.9686	16.2175	17.2185	7.71278	7.62551	3.23684	1.46128	0.0171119	0.32702	15:.:33851219-33853129	-	-	-	-	-	-
MSTRG.14720	26.8727	10.6154	15.974	26.3682	13.3962	10.8117	9.3919	7.71278	3.26808	6.47368	1.46073	0.0208249	0.354607	17:.:831511-833391	-	-	-	-	-	-
ENSCAFG00000030618	51.892	46.3217	29.666	33.5596	31.2579	69.3748	53.2207	11.5692	17.4297	20.5	1.45978	0.000421613	0.0520601	27:+:2100196-2109248	ENSCAFG00000030618	27:+:2100196-2109248	-	-	-	-
MSTRG.60209	26.8727	8.68532	19.397	3.59567	26.7924	25.2272	22.6971	5.78458	9.80423	5.39474	1.45642	0.0270049	0.393094	X:+:48083351-48085059	-	-	-	-	-	-
MSTRG.55165	47.2588	161.161	49.063	59.9278	91.0943	76.5826	122.877	27.9588	39.2169	28.0526	1.45638	0.000539964	0.0584339	8:.:64854129-64861445	-	-	-	-	-	-
MSTRG.21656	9.26644	28.9511	20.538	14.3827	11.6101	27.9301	9.3919	1.92819	5.44679	11.8684	1.45271	0.0314595	0.415692	20:.:7158586-7160315	-	-	-	-	-	-
MSTRG.58725	28.726	15.4406	36.512	39.5524	10.717	31.534	28.9583	23.1383	6.53615	0	1.45007	0.0423185	0.461301	JH373327.1:.:87316-89943	-	-	-	-	-	-
MSTRG.53863	27.7993	47.2867	17.115	7.19134	65.195	56.7612	61.83	15.4256	14.1617	15.1053	1.44791	0.0138276	0.302151	8:.:11275495-11281902	-	-	-	-	-	-
MSTRG.23303	47.2588	49.2168	11.41	28.7654	35.7233	27.9301	33.6543	19.2819	13.0723	4.31579	1.4466	0.00702484	0.228883	20:-:57722615-57724191	-	-	-	-	-	-
MSTRG.19817	70.4249	112.909	84.434	81.5019	68.7673	61.2661	89.223	21.2101	52.2892	16.1842	1.4461	9.04129e-05	0.0203942	2:+:35325525-35354929	ENSCAFG00000005735	2:+:35331219-35354929	-	-	-	purine rich element binding protein A [Source:HGNC Symbol;Acc:HGNC:9701]
ENSCAFG00000009185	40.7723	49.2168	14.833	41.9495	36.6163	34.2369	20.3491	12.5333	7.62551	17.2632	1.44525	0.00303984	0.14925	28:+:10838692-10848544	ENSCAFG00000009185	28:+:10838692-10848544	486822	F1PW08,F1Q4B0	ANKRD2	ankyrin repeat domain 2 [Source:VGNC Symbol;Acc:VGNC:37889]
MSTRG.34610	20.3862	20.2657	19.397	10.787	23.2201	7.20777	12.5225	2.89229	9.80423	5.39474	1.44324	0.0216675	0.360996	3:.:12545535-12547042	-	-	-	-	-	-
MSTRG.29959	358.611	318.462	134.638	82.7004	142	339.666	252.799	111.835	58.8254	86.3158	1.44193	0.000538712	0.0584339	26:-:8189543-8192197	-	-	-	-	-	-
MSTRG.53038	40.7723	42.4616	23.961	22.7726	53.5849	54.0583	29.741	27.9588	1.08936	12.9474	1.4394	0.0146667	0.307966	7:.:60733637-60735776	-	-	-	-	-	-
MSTRG.44305	31.5059	29.9161	9.128	17.9784	11.6101	35.1379	12.5225	1.92819	6.53615	15.1053	1.43933	0.0326027	0.422164	4:+:9825192-9830013	-	-	-	-	-	-
MSTRG.36604	21.3128	23.1609	9.128	4.79423	16.9686	30.633	28.9583	11.5692	5.44679	4.31579	1.43929	0.0287116	0.40166	30:+:8298532-8300551	-	-	-	-	-	-
ENSCAFG00000030227	18.5329	15.4406	13.692	3.59567	8.93082	35.1379	9.3919	5.78458	3.26808	7.55263	1.43859	0.0492631	0.488273	33:+:29194043-29195464	ENSCAFG00000030227	33:+:29194043-29195464	-	-	-	-
MSTRG.54840	15.7529	21.2308	13.692	10.787	19.6478	15.3165	21.9144	4.82049	7.62551	6.47368	1.43853	0.0087248	0.252659	8:+:48190296-48191718	-	-	-	-	-	-
MSTRG.1798	6.48651	8.68532	13.692	26.3682	10.717	9.00972	23.4797	5.78458	2.17872	7.55263	1.43512	0.0417484	0.460087	1:.:87770715-87772125	-	-	-	-	-	-
MSTRG.51268	99.1509	140.895	62.755	50.3394	73.2327	168.482	156.532	17.3537	50.1105	52.8684	1.42708	0.00135778	0.0966162	6:+:68990760-68996321	ENSCAFG00000036300	6:+:68993970-68996218	-	-	-	-
MSTRG.16711	18.5329	20.2657	35.371	8.3899	25.8994	22.5243	36.0023	13.4974	8.71487	4.31579	1.42708	0.0118483	0.282635	18:-:16936640-16937628	-	-	-	-	-	-
MSTRG.5573	29.6526	20.2657	25.102	19.1769	65.195	23.4253	26.6104	9.64097	19.6085	4.31579	1.42597	0.0115523	0.279272	10:.:67832022-67835031	-	-	-	-	-	-
MSTRG.50275	56.5253	53.077	87.857	58.7293	55.3711	78.3845	83.7444	28.9229	13.0723	33.4474	1.4253	5.282e-05	0.0140105	6:-:38963038-38966711	ENSCAFG00000019463	6:-:38963038-38964641	-	-	-	ring finger protein 151 [Source:VGNC Symbol;Acc:VGNC:45640]
MSTRG.7360	23.1661	40.5315	11.41	19.1769	23.2201	25.2272	23.4797	1.92819	13.0723	11.8684	1.42512	0.0138479	0.302241	11:.:66185082-66186697	-	-	-	-	-	-
ENSCAFG00000030056	19.4595	60.7972	55.909	45.5452	21.434	84.6913	49.3075	19.2819	19.6085	15.1053	1.41876	0.00350459	0.159612	27:+:41958085-41959299	ENSCAFG00000030056	27:+:41958085-41959299	-	-	-	-
MSTRG.23054	64.8651	62.7273	35.371	31.1625	66.088	50.4544	72.7872	27.9588	13.0723	20.5	1.41747	0.000350638	0.0467196	20:-:54337017-54341359	ENSCAFG00000018793	20:-:54337038-54339544	485027	F6XUP8	HSD11B1L	hydroxysteroid 11-beta dehydrogenase 1 like [Source:VGNC Symbol;Acc:VGNC:41798]
MSTRG.39538	1056.37	225.818	114.1	687.972	150.038	184.699	277.061	114.728	126.366	192.053	1.41555	0.0472062	0.482109	32:-:38201287-38208042	-	-	-	-	-	-
MSTRG.32460	25.0194	15.4406	6.846	4.79423	21.434	20.7223	21.9144	3.85639	3.26808	11.8684	1.4077	0.0421409	0.461029	28:.:3874235-3876101	-	-	-	-	-	-
MSTRG.30701	21.3128	14.4755	19.397	26.3682	36.6163	18.9204	15.6532	12.5333	6.53615	5.39474	1.40625	0.00853293	0.249672	26:.:30232606-30233102	-	-	-	-	-	-
MSTRG.28886	9.26644	15.4406	23.961	17.9784	11.6101	27.0292	28.9583	8.67687	8.71487	4.31579	1.40418	0.0159365	0.319701	25:.:19579303-19580988	-	-	-	-	-	-
MSTRG.2984	21.3128	24.1259	11.41	9.58845	19.6478	27.0292	12.5225	11.5692	2.17872	6.47368	1.40329	0.0233189	0.371739	1:.:111261264-111262346	-	-	-	-	-	-
ENSCAFG00000028500	16.6796	29.9161	14.833	17.9784	10.717	62.167	47.7421	7.71278	18.5191	6.47368	1.40031	0.0294037	0.403501	18:-:54027517-54028392	ENSCAFG00000028500	18:-:54027517-54028392	-	-	-	-
MSTRG.3305	21.3128	7.72028	4.564	14.3827	16.9686	21.6233	16.4358	2.89229	5.44679	8.63158	1.39668	0.0381071	0.446077	1:-:115936530-115937436	-	-	-	-	-	-
ENSCAFG00000013260	27.7993	25.0909	21.679	21.574	12.5031	5.40583	7.04392	8.67687	5.44679	5.39474	1.39661	0.036258	0.437999	X:-:17465768-17467711	ENSCAFG00000013260	X:-:17465768-17467711	-	E2RJ46	KLHL34	kelch like family member 34 [Source:VGNC Symbol;Acc:VGNC:42467]
MSTRG.9386	33.3592	33.7762	28.525	11.9856	29.4717	15.3165	18.7838	11.5692	10.8936	5.39474	1.39444	0.00823287	0.247478	13:-:2975039-2976534	-	-	-	-	-	-
MSTRG.31801	28.726	9.65035	9.128	7.19134	15.1824	14.4155	17.2185	4.82049	7.62551	4.31579	1.38996	0.0330719	0.425229	27:+:33612908-33624570	-	-	-	-	-	-
ENSCAFG00000036094	497.608	774.923	885.416	638.831	468.868	533.375	357.675	292.121	216.782	171.553	1.38666	7.69908e-07	0.000479468	6:-:38242813-38247424	ENSCAFG00000036094	6:-:38242813-38247424	-	-	-	-
MSTRG.20954	29.6526	20.2657	60.473	21.574	15.1824	33.336	14.8705	2.89229	19.6085	9.71053	1.38292	0.025849	0.386981	2:-:75122517-75125191	-	-	-	-	-	-
MSTRG.23065	449.422	707.371	644.665	607.668	454.579	563.107	472.725	212.101	252.731	178.026	1.37761	1.82246e-11	5.22082e-08	20:+:54334764-54335093	-	-	-	-	-	-
MSTRG.27373	27.7993	32.8112	15.974	9.58845	41.9748	41.4447	24.2624	11.5692	14.1617	6.47368	1.37413	0.011786	0.282372	24:.:19655040-19658544	-	-	-	-	-	-
ENSCAFG00000000866	65.7917	151.511	14.833	53.9351	33.044	128.839	14.8705	10.6051	46.8424	19.4211	1.37099	0.0456384	0.475247	1:-:55722994-55736505	ENSCAFG00000000866	1:-:55722994-55736505	612487	F6UVM1,J9NRT3	DACT2	dishevelled binding antagonist of beta catenin 2
MSTRG.49590	91.7377	153.441	119.805	70.7148	101.811	199.115	186.273	68.4509	40.3063	44.2368	1.37	0.000125264	0.02545	6:-:17685749-17696082	ENSCAFG00000016591	6:-:17686005-17696082	489902	F1P8E9	ZNF771	zinc finger protein 771 [Source:VGNC Symbol;Acc:VGNC:48813]
MSTRG.20769	103.784	118.699	117.523	201.358	111.635	121.631	121.312	66.5227	40.3063	41	1.36929	2.26266e-06	0.00120034	2:+:71914712-71918999	-	-	-	-	-	-
MSTRG.47009	19.4595	16.4056	10.269	5.99278	25.0063	18.0194	23.4797	5.78458	9.80423	4.31579	1.36925	0.0255414	0.386725	5:+:31767767-31769160	-	-	-	-	-	-
MSTRG.16004	42.6256	20.2657	13.692	8.3899	54.478	9.91069	29.741	12.5333	4.35743	12.9474	1.36606	0.0415078	0.460087	17:.:54383113-54386501	-	-	-	-	-	-
ENSCAFG00000011298	15.7529	23.1609	30.807	13.1841	35.7233	6.3068	20.3491	4.82049	8.71487	10.7895	1.36288	0.0262476	0.389367	28:+:25089305-25134348	ENSCAFG00000011298	28:+:25089305-25134348	-	F1Q1S2,J9P490,J9JHQ0	VWA2	von Willebrand factor A domain containing 2 [Source:VGNC Symbol;Acc:VGNC:48319]
MSTRG.45095	15.7529	15.4406	17.115	13.1841	17.8616	28.8311	25.8277	13.4974	6.53615	2.15789	1.36179	0.0199019	0.350203	4:.:38940550-38942025	-	-	-	-	-	-
ENSCAFG00000005493	315.059	352.238	325.185	287.654	267.924	582.028	332.63	206.317	144.885	59.3421	1.36083	4.58875e-05	0.0134372	15:-:18178712-18182302	ENSCAFG00000005493	15:-:18178712-18182302	100687980	F1PKT0,J9P0R8	ZNF219	zinc finger protein 219
MSTRG.28439	13.8997	19.3007	10.269	14.3827	21.434	15.3165	16.4358	7.71278	4.35743	6.47368	1.35822	0.014399	0.30714	25:.:1923145-1924986	-	-	-	-	-	-
MSTRG.53677	29.6526	25.0909	27.384	8.3899	26.7924	24.3262	18.7838	10.6051	2.17872	14.0263	1.35747	0.0179551	0.334865	8:+:3509489-3544453	ENSCAFG00000023903	8:+:3511159-3544194	480249	E2RTK9,J9P8T1	RNF212B	ring finger protein 212B [Source:VGNC Symbol;Acc:VGNC:45656]
MSTRG.650	75.9848	78.1679	53.627	25.1697	64.3019	74.7807	108.789	10.6051	30.502	39.9211	1.35702	0.00306024	0.149351	1:-:32596325-32618819	ENSCAFG00000039300	1:-:32613821-32618819	-	-	-	-
MSTRG.42870	15.7529	22.1958	6.846	9.58845	22.327	18.9204	33.6543	6.74868	7.62551	7.55263	1.35266	0.0255143	0.386725	37:+:6365064-6366635	-	-	-	-	-	-
MSTRG.4152	45.4055	46.3217	76.447	43.148	52.6918	79.2855	82.1791	26.9947	30.502	14.0263	1.35094	0.000346262	0.0465698	10:-:18093455-18242827	ENSCAFG00000000731	10:-:18119731-18154222	-	-	-	family with sequence similarity 19 member A5, C-C motif chemokine like [Source:HGNC Symbol;Acc:HGNC:21592]
MSTRG.56740	32.4325	26.056	20.538	10.787	27.6855	19.8214	15.6532	11.5692	8.71487	5.39474	1.34897	0.0108298	0.272935	9:-:26991349-27001967	-	-	-	-	-	-
MSTRG.51988	40.7723	64.6574	15.974	53.9351	50.0126	84.6913	57.9167	13.4974	17.4297	31.2895	1.34875	0.00425527	0.177181	7:-:17863593-17899177	-	-	-	-	-	-
MSTRG.25967	154.749	81.063	77.588	53.9351	125.925	183.798	152.618	60.7381	30.502	48.5526	1.34783	0.000620729	0.0634738	23:+:7875671-7881039	-	-	-	-	-	-
ENSCAFG00000034931	25.946	5.79021	20.538	21.574	21.434	36.0389	35.2196	8.67687	9.80423	9.71053	1.34669	0.0174925	0.329677	4:+:22990979-23001424	ENSCAFG00000034931	4:+:22990979-23001424	-	-	-	-
MSTRG.38493	26.8727	30.8811	29.666	9.58845	37.5094	47.7515	57.134	13.4974	13.0723	14.0263	1.34646	0.00817475	0.247082	31:.:37820694-37824155	-	-	-	-	-	-
MSTRG.33025	135.29	34.7413	14.833	53.9351	287.572	32.435	120.529	26.9947	46.8424	41	1.34511	0.0447878	0.472921	28:+:22367220-22370782	ENSCAFG00000010840	28:+:22367780-22370782	-	-	-	adrenoceptor alpha 2A [Source:HGNC Symbol;Acc:HGNC:281]
ENSCAFG00000034499	83.3979	61.7623	51.345	47.9423	60.7295	90.0972	58.6993	36.6357	0	39.9211	1.34352	0.0236812	0.374805	X:+:92056515-92079618	ENSCAFG00000034499	X:+:92056515-92079618	-	-	-	-
ENSCAFG00000001559	56.5253	58.8672	84.434	44.3466	40.1887	71.1768	28.9583	19.2819	28.3233	17.2632	1.34341	0.000859632	0.0750291	13:+:37702814-37705283	ENSCAFG00000001559	13:+:37702814-37705283	-	-	-	-
MSTRG.25909	13.8997	25.0909	14.833	22.7726	4.46541	22.5243	7.04392	7.71278	6.53615	4.31579	1.34077	0.0476383	0.483204	23:+:4110554-4112206	-	-	-	-	-	-
MSTRG.59672	456.835	420.755	47.922	82.7004	136.641	131.542	294.279	83.8764	92.5955	89.5526	1.34053	0.0129063	0.291782	X:+:17830688-18038754	ENSCAFG00000013325	X:+:17830688-18035505	480862	E2RDB0	PHEX	phosphate regulating endopeptidase homolog X-linked [Source:HGNC Symbol;Acc:HGNC:8918]
MSTRG.33862	36.1391	19.3007	22.82	16.7798	24.1132	45.0486	74.3525	12.5333	18.5191	9.71053	1.33682	0.0146742	0.307966	29:+:19713805-19716985	-	-	-	-	-	-
MSTRG.3617	50.0388	40.5315	26.243	28.7654	33.9371	42.3457	39.1329	19.2819	17.4297	7.55263	1.33641	0.00118964	0.0896829	10:+:130097-131185	-	-	-	-	-	-
MSTRG.55441	378.071	257.664	285.25	111.466	135.748	370.299	251.233	135.938	92.5955	75.5263	1.33429	0.000283446	0.0416405	8:-:72174667-72176235	-	-	-	-	-	-
MSTRG.10760	113.051	135.105	95.844	79.1047	120.566	95.503	81.3964	23.1383	66.4509	33.4474	1.33409	6.7163e-05	0.0167306	14:+:8322708-8323473	-	-	-	-	-	-
ENSCAFG00000028549	37.0657	22.1958	35.371	37.1553	22.327	16.2175	20.3491	10.6051	10.8936	10.7895	1.33137	0.00471753	0.187057	34:+:11929147-11930247	ENSCAFG00000028549	34:+:11929147-11930247	-	-	-	-
ENSCAFG00000030167	42.6256	87.8182	44.499	22.7726	38.4025	52.2564	50.0901	25.0665	17.4297	15.1053	1.33112	0.00210088	0.122297	14:-:55461064-55462578	ENSCAFG00000030167	14:-:55461064-55462578	-	-	-	-
MSTRG.23376	15.7529	52.1119	22.82	39.5524	26.7924	15.3165	26.6104	17.3537	8.71487	7.55263	1.33009	0.0133034	0.295657	21:.:4774868-4777370	-	-	-	-	-	-
ENSCAFG00000000339	234.441	272.14	71.883	168.997	346.516	337.864	205.056	78.0919	116.561	85.2368	1.32778	0.000505263	0.0567687	10:-:6264789-6269662	ENSCAFG00000000339	10:-:6264789-6269662	481142	E2R8D3	AVPR1A	arginine vasopressin receptor 1A [Source:VGNC Symbol;Acc:VGNC:38318]
ENSCAFG00000030144	27.7993	28.9511	36.512	21.574	26.7924	26.1282	37.5676	15.4256	13.0723	6.47368	1.32658	0.00222881	0.125429	18:+:12614262-12632338	ENSCAFG00000030144	18:+:12614262-12632338	-	-	-	-
MSTRG.55265	28.726	30.8811	27.384	47.9423	37.5094	33.336	14.0878	13.4974	11.9829	11.8684	1.32639	0.00383697	0.168327	8:-:68592515-68596346	-	-	-	-	-	-
ENSCAFG00000013854	143.63	229.678	204.239	237.314	118.78	248.668	313.063	125.333	81.7019	48.5526	1.32391	9.52809e-05	0.0209963	3:-:56689469-56690560	ENSCAFG00000013854	3:-:56689469-56690560	488764	E2RQ95	TLNRD1	talin rod domain containing 1 [Source:VGNC Symbol;Acc:VGNC:47403]
ENSCAFG00000011252	81.5446	335.832	12.551	112.664	99.1321	205.422	68.8739	44.3485	56.6466	56.1053	1.32223	0.029108	0.402577	32:-:28514867-28633575	ENSCAFG00000011252	32:-:28514867-28633575	478507	F1Q334	LEF1	lymphoid enhancer binding factor 1 [Source:VGNC Symbol;Acc:VGNC:42630]
ENSCAFG00000029980	156.603	223.888	215.649	176.188	180.402	158.571	144.792	106.051	63.1828	45.3158	1.32103	1.53263e-06	0.000860888	6:+:39373228-39373687	ENSCAFG00000029980	6:+:39373228-39373687	611188	J9P909	C6H16orf91	chromosome 16 open reading frame 91 [Source:HGNC Symbol;Acc:HGNC:27558]
ENSCAFG00000008881	40.7723	55.9721	18.256	11.9856	33.044	59.4641	48.5248	8.67687	14.1617	23.7368	1.3139	0.0153046	0.313991	32:+:4443289-4450734	ENSCAFG00000008881	32:+:4443289-4450734	-	-	-	PR/SET domain 8 [Source:HGNC Symbol;Acc:HGNC:13993]
ENSCAFG00000004185	166.796	312.671	243.033	238.513	183.975	246.866	188.621	106.051	106.757	59.3421	1.31319	7.56494e-07	0.000479468	1:+:108916320-108918424	ENSCAFG00000004185	1:+:108916320-108918424	476426	E2RSK1	TMEM160	transmembrane protein 160 [Source:VGNC Symbol;Acc:VGNC:47488]
MSTRG.50257	90.8111	90.7133	34.23	63.5235	79.4843	114.423	87.6577	51.0971	16.3404	29.1316	1.31263	0.00134293	0.0964186	6:-:38807412-38812379	ENSCAFG00000019392	6:-:38807567-38812379	610958	E2R2R0	RAB26	RAB26, member RAS oncogene family [Source:VGNC Symbol;Acc:VGNC:45266]
ENSCAFG00000029836	25.946	37.6364	28.525	33.5596	43.761	38.7418	37.5676	15.4256	5.44679	21.5789	1.31066	0.00234017	0.128921	1:+:65171689-65179355	ENSCAFG00000029836	1:+:65171689-65179355	100855910	J9P4X1	CENPW	centromere protein W [Source:VGNC Symbol;Acc:VGNC:39114]
MSTRG.40855	40.7723	49.2168	50.204	23.9711	25.8994	173.888	75.1352	32.7793	10.8936	32.3684	1.30783	0.0271408	0.39388	34:-:21049063-21053838	-	-	-	-	-	-
MSTRG.21200	32.4325	20.2657	12.551	8.3899	45.5472	38.7418	52.4381	9.64097	15.251	11.8684	1.30733	0.0260725	0.387797	2:.:81787103-81789652	-	-	-	-	-	-
MSTRG.2120	19.4595	20.2657	15.974	3.59567	23.2201	28.8311	31.3063	8.67687	3.26808	12.9474	1.30481	0.0419286	0.460909	1:.:98262342-98263753	-	-	-	-	-	-
MSTRG.41569	12.973	15.4406	28.525	16.7798	23.2201	28.8311	43.8288	17.3537	9.80423	2.15789	1.30348	0.0312159	0.414769	35:.:12882643-12885314	-	-	-	-	-	-
MSTRG.40264	60.2318	55.9721	39.935	14.3827	54.478	89.1962	98.6149	31.8152	11.9829	28.0526	1.30229	0.0105871	0.270553	33:+:29172461-29174374	-	-	-	-	-	-
ENSCAFG00000019588	37.0657	44.3916	61.614	33.5596	32.1509	70.2758	54.0034	24.1024	26.1446	7.55263	1.30215	0.00283979	0.142973	X:-:122497278-122498655	ENSCAFG00000019588	X:-:122497278-122498655	100856548	F1PWP8	LOC100856548	EKC/KEOPS complex subunit LAGE3-like
MSTRG.3970	19.4595	23.1609	19.397	20.3755	21.434	4.50486	28.9583	8.67687	9.80423	5.39474	1.3013	0.0282121	0.400287	10:.:11408846-11410933	-	-	-	-	-	-
ENSCAFG00000004568	114.904	64.6574	6.846	21.574	34.8302	56.7612	49.3075	23.1383	16.3404	21.5789	1.29468	0.0342923	0.430165	2:+:19784198-20041500	ENSCAFG00000004568	2:+:19784198-20041500	403767	Q9TU53,F1PK03,Q9TU52	CUBN	cubilin [Source:VGNC Symbol;Acc:VGNC:39725]
ENSCAFG00000013434	230.734	288.546	185.983	322.412	193.799	363.092	251.233	111.835	101.31	107.895	1.29266	1.82324e-07	0.00014454	33:-:31067902-31073640	ENSCAFG00000013434	33:-:31067902-31073640	-	-	-	family with sequence similarity 43 member A [Source:HGNC Symbol;Acc:HGNC:26888]
MSTRG.10395	47.2588	53.077	50.204	32.361	50.9057	174.789	85.3097	36.6357	26.1446	23.7368	1.29215	0.00873481	0.252659	13:+:55148769-55152934	-	-	-	-	-	-
MSTRG.24079	44.4789	47.2867	37.653	35.9567	30.3648	22.5243	32.089	12.5333	8.71487	22.6579	1.28911	0.00253149	0.13282	21:-:23906955-23918519	-	-	-	-	-	-
MSTRG.47351	33.3592	20.2657	15.974	20.3755	43.761	18.0194	22.6971	16.3896	4.35743	9.71053	1.28848	0.017022	0.326231	5:.:40837105-40838464	-	-	-	-	-	-
MSTRG.45204	14.8263	30.8811	20.538	11.9856	34.8302	27.0292	21.1318	17.3537	2.17872	8.63158	1.28456	0.0294393	0.403501	4:.:41095115-41096367	-	-	-	-	-	-
MSTRG.37695	103.784	69.4826	42.217	100.679	58.9434	189.204	128.356	56.8817	34.8595	30.2105	1.28269	0.00314117	0.151235	30:+:39210414-39216008	-	-	-	-	-	-
ENSCAFG00000036168	30.5792	21.2308	18.256	22.7726	35.7233	15.3165	22.6971	5.78458	9.80423	14.0263	1.281	0.00984829	0.263911	18:+:1890642-1895334	ENSCAFG00000036168	18:+:1890642-1895334	-	-	-	-
MSTRG.41444	51.892	30.8811	19.397	8.3899	16.9686	40.5437	27.393	8.67687	17.4297	8.63158	1.27993	0.0267334	0.392532	35:.:7865784-7867761	-	-	-	-	-	-
MSTRG.3026	46.3322	39.5665	12.551	50.3394	21.434	80.1865	25.8277	17.3537	15.251	16.1842	1.27868	0.0167223	0.325216	1:-:112063552-112072058	ENSCAFG00000004834	1:-:112063563-112072058	-	-	-	transmembrane protein 145 [Source:HGNC Symbol;Acc:HGNC:26912]
ENSCAFG00000010992	18.5329	12.5455	7.987	15.5812	36.6163	8.10875	12.5225	5.78458	6.53615	7.55263	1.2774	0.0498885	0.489659	JH373515.1:+:118-28981	ENSCAFG00000010992	JH373515.1:+:118-28981	100856408	H9GWA7,J9P4H2	LOC100856408	-
MSTRG.48885	9.26644	16.4056	26.243	9.58845	16.9686	9.91069	11.7399	6.74868	7.62551	3.23684	1.27655	0.0419567	0.461029	6:.:1055430-1057176	-	-	-	-	-	-
MSTRG.35066	96.3709	33.7762	37.653	70.7148	47.3333	83.7904	78.2658	33.7434	21.7872	23.7368	1.27481	0.00172791	0.109066	3:+:29574521-29579443	-	-	-	-	-	-
MSTRG.20200	127.877	153.441	170.009	75.5091	103.597	437.872	345.935	55.9176	82.7912	112.211	1.27479	0.00737132	0.234571	2:.:46352574-46363184	-	-	-	-	-	-
MSTRG.22782	711.662	535.595	130.074	703.553	1462.87	474.812	628.474	246.809	326.808	250.316	1.27373	0.00436468	0.17979	20:+:49358904-49360193	ENSCAFG00000017164	20:+:49359387-49360193	-	-	-	-
MSTRG.36551	76.9114	46.3217	50.204	41.9495	66.088	56.7612	60.2647	34.7075	9.80423	25.8947	1.27366	0.000908902	0.077956	30:.:7494788-7500357	-	-	-	-	-	-
MSTRG.32847	22.2394	27.986	14.833	23.9711	23.2201	18.0194	21.9144	9.64097	7.62551	9.71053	1.27292	0.00647335	0.221556	28:-:13684639-13685244	-	-	-	-	-	-
MSTRG.29891	134.363	79.1329	82.152	79.1047	111.635	137.849	162.01	41.4562	43.5743	55.0263	1.27225	4.96489e-05	0.0136759	26:-:6920242-6925258	-	-	-	-	-	-
MSTRG.24965	6.48651	27.021	18.256	23.9711	8.03773	15.3165	18.0011	8.67687	7.62551	4.31579	1.27219	0.0422864	0.461301	22:.:5718249-5719362	-	-	-	-	-	-
ENSCAFG00000015657	81.5446	88.7833	90.139	31.1625	108.063	103.612	114.268	60.7381	44.6637	4.31579	1.269	0.0169152	0.326194	X:-:42030665-42036421	ENSCAFG00000015657	X:-:42030665-42036421	491870	E2RIQ3	PCSK1N	proprotein convertase subtilisin/kexin type 1 inhibitor [Source:VGNC Symbol;Acc:VGNC:44321]
ENSCAFG00000018194	358.611	489.273	205.38	239.711	336.692	497.336	620.648	189.927	148.153	152.132	1.26527	6.86598e-05	0.0168111	8:-:71032722-71033324	ENSCAFG00000018194	8:-:71032722-71033324	480441	F1PB48	LOC480441	ras-related protein Rap-2a-like
MSTRG.17991	27.7993	24.1259	11.41	31.1625	9.8239	14.4155	22.6971	5.78458	7.62551	11.8684	1.26515	0.0259786	0.387407	18:.:55198525-55200673	-	-	-	-	-	-
MSTRG.49751	2372.21	4580.06	5515.59	4296.83	2581.01	5785.14	3911.72	2132.58	1553.43	1497.58	1.26359	3.89906e-06	0.00195784	6:+:22242423-22253104	ENSCAFG00000017667	6:+:22242423-22252261	479805	E2RJ92	NDUFAB1	NADH:ubiquinone oxidoreductase subunit AB1
MSTRG.5978	59.3052	55.9721	38.794	21.574	78.5912	72.0777	84.5271	24.1024	28.3233	21.5789	1.25801	0.00274327	0.140002	11:.:8844855-8850890	-	-	-	-	-	-
MSTRG.19493	77.8381	82.028	98.126	50.3394	94.6667	54.9593	100.18	41.4562	25.0552	33.4474	1.25723	0.000127533	0.0256854	2:+:21631511-21641428	-	-	-	-	-	-
ENSCAFG00000013544	10095.8	13408.2	19476.9	15850.9	9844.44	30901.5	25284.5	8124.45	8772.6	5518.82	1.25536	0.000134663	0.0266048	6:+:7487250-7490096	ENSCAFG00000013544	6:+:7487250-7490096	403979	P42929,F1PYE3	HSPB1	heat shock protein family B (small) member 1 [Source:HGNC Symbol;Acc:HGNC:5246]
MSTRG.31888	64.8651	71.4126	46.781	23.9711	43.761	56.7612	29.741	28.9229	29.4127	2.15789	1.2544	0.0241793	0.377771	27:.:36349689-36349967	-	-	-	-	-	-
MSTRG.8379	15.7529	22.1958	27.384	9.58845	21.434	43.2466	16.4358	9.64097	15.251	3.23684	1.25235	0.0366604	0.439493	12:-:24315935-24317713	-	-	-	-	-	-
MSTRG.40299	28.726	31.8462	43.358	43.148	21.434	36.0389	25.8277	18.3178	7.62551	15.1053	1.25109	0.0038969	0.169511	33:.:29682681-29685703	-	-	-	-	-	-
ENSCAFG00000029979	37.0657	50.1818	66.178	34.7581	33.044	75.6816	53.2207	26.0306	28.3233	8.63158	1.25021	0.00399353	0.171576	X:-:122185170-122186702	ENSCAFG00000029979	X:-:122185170-122186702	100682856	-	LAGE3	L antigen family member 3
MSTRG.44926	2159.08	2566.03	2682.49	3532.15	2287.18	2567.77	2819.92	1365.16	1150.36	840.5	1.24876	1.31733e-10	2.3586e-07	4:-:34584284-34604500	ENSCAFG00000016086	4:-:34589597-34604442	489078	F1Q2N9,F1Q2N8	MMRN2	multimerin 2 [Source:VGNC Symbol;Acc:VGNC:43292]
MSTRG.42877	220.541	183.357	92.421	80.3033	147.358	158.571	176.881	72.3073	58.8254	60.421	1.24708	0.000111723	0.0237076	37:-:6321130-6357338	-	-	-	-	-	-
ENSCAFG00000014490	22.2394	26.056	34.23	92.2889	215.233	46.8505	47.7421	28.9229	41.3956	17.2632	1.24649	0.0489925	0.487781	37:+:23545856-23569367	ENSCAFG00000014490	37:+:23545856-23569367	-	-	-	insulin like growth factor binding protein 2 [Source:VGNC Symbol;Acc:VGNC:41903]
MSTRG.42694	20.3862	18.3357	11.41	5.99278	14.2893	32.435	21.9144	9.64097	6.53615	6.47368	1.24476	0.0392759	0.450312	36:.:28812593-28814465	-	-	-	-	-	-
MSTRG.28723	57.4519	57.9021	38.794	52.7365	73.2327	85.5923	163.576	57.8458	3.26808	34.5263	1.24455	0.0333257	0.426408	25:-:12160831-12162761	-	-	-	-	-	-
MSTRG.55543	165.869	121.594	119.805	92.2889	116.101	200.016	136.182	89.661	31.5914	50.7105	1.24304	0.000217225	0.0361793	9:-:274871-287091	-	-	-	-	-	-
MSTRG.16500	65.7917	65.6224	26.243	32.361	66.9811	74.7807	102.528	26.9947	25.0552	26.9737	1.24273	0.00330228	0.156608	18:+:6436941-6446051	-	-	-	-	-	-
MSTRG.13131	49.1121	32.8112	25.102	39.5524	36.6163	43.2466	34.437	7.71278	17.4297	22.6579	1.23787	0.00274657	0.140002	15:-:45879961-45882375	-	-	-	-	-	-
MSTRG.23313	11128.1	14394.5	6879.09	8165.77	8829	12765.9	14350.8	6511.51	3959.82	3435.37	1.23751	3.96393e-06	0.00195784	20:-:57783153-57787756	ENSCAFG00000028817	20:-:57783153-57786954	485095	J9P5F0	CFD	complement factor D [Source:VGNC Symbol;Acc:VGNC:39174]
ENSCAFG00000035346	66.7183	42.4616	85.575	40.7509	143.786	57.6622	99.3976	22.1742	45.7531	30.2105	1.23383	0.00445118	0.181384	15:+:19129843-19133316	ENSCAFG00000035346	15:+:19129843-19133316	-	-	-	-
MSTRG.41712	20.3862	29.9161	13.692	27.5668	25.8994	22.5243	10.9572	16.3896	2.17872	8.63158	1.23308	0.0359624	0.437999	35:.:18713942-18715994	-	-	-	-	-	-
MSTRG.3502	90.8111	140.895	142.625	179.784	51.7987	139.651	111.137	73.2714	43.5743	38.8421	1.23188	0.000788631	0.0717204	1:-:118924265-118934705	ENSCAFG00000007433	1:-:118924265-118934172	484600	F1P8N2	LRP3	LDL receptor related protein 3
MSTRG.27382	406.797	413.035	150.612	115.061	426.893	238.758	237.928	129.189	87.1487	147.816	1.22797	0.00149487	0.101238	24:-:20063217-20071703	-	-	-	-	-	-
MSTRG.21441	435.523	121.594	150.612	360.766	151.824	483.822	666.042	182.214	163.404	88.4737	1.22683	0.008898	0.255412	20:+:2481860-2502558	ENSCAFG00000004144	20:+:2501299-2502558	-	-	-	-
ENSCAFG00000028806	50.9654	60.7972	43.358	14.3827	46.4402	34.2369	30.5237	23.1383	16.3404	11.8684	1.22589	0.00817655	0.247082	15:-:14092955-14094694	ENSCAFG00000028806	15:-:14092955-14094694	-	-	-	-
ENSCAFG00000006683	238.147	340.658	441.567	318.816	187.547	366.695	251.233	166.789	112.204	113.289	1.22553	9.13259e-06	0.00396396	1:-:116688838-116689164	ENSCAFG00000006683	1:-:116688838-116689164	484567	F6UXN8	SDHAF1	succinate dehydrogenase complex assembly factor 1
MSTRG.29279	163.089	177.567	34.23	115.061	67.8742	165.779	88.4403	45.3126	30.502	73.3684	1.22319	0.00748819	0.236771	25:.:37657374-37659060	-	-	-	-	-	-
ENSCAFG00000014449	165.869	234.504	229.341	246.903	237.56	189.204	223.058	123.404	88.238	67.9737	1.22182	1.08792e-07	9.73923e-05	6:+:9232213-9233265	ENSCAFG00000014449	6:+:9232213-9233265	479735	F1PFG7	PPP1R35	protein phosphatase 1 regulatory subunit 35 [Source:VGNC Symbol;Acc:VGNC:44893]
MSTRG.29094	40.7723	32.8112	12.551	8.3899	27.6855	25.2272	62.6126	8.67687	7.62551	22.6579	1.22031	0.0495353	0.48865	25:.:29199632-29204101	-	-	-	-	-	-
MSTRG.52674	22.2394	19.3007	11.41	17.9784	13.3962	30.633	25.0451	9.64097	6.53615	9.71053	1.21691	0.0198261	0.349684	7:+:42371840-42373095	-	-	-	-	-	-
MSTRG.47974	507.801	935.119	1433.1	2699.15	2022.83	1165.86	774.049	282.48	592.611	883.658	1.21673	0.0264764	0.391289	5:+:60285165-60316258	ENSCAFG00000019595	5:+:60285312-60315550	489631	E2R0L1,J9P3M2	ESPN	espin [Source:HGNC Symbol;Acc:HGNC:13281]
MSTRG.25919	195.522	172.741	316.057	189.372	146.465	186.501	148.705	88.6969	62.0934	99.2632	1.21286	1.54317e-05	0.00613987	23:-:6630809-6688293	ENSCAFG00000032761	23:-:6630809-6687327	485581	J9P073	DCLK3	doublecortin like kinase 3 [Source:VGNC Symbol;Acc:VGNC:39805]
MSTRG.1417	17.6062	16.4056	26.243	13.1841	19.6478	13.5146	36.0023	2.89229	7.62551	16.1842	1.21053	0.0415311	0.460087	1:-:68534985-68537506	-	-	-	-	-	-
MSTRG.22128	19.4595	23.1609	12.551	10.787	32.1509	16.2175	30.5237	8.67687	2.17872	16.1842	1.2073	0.0476102	0.483204	20:.:34768878-34769651	-	-	-	-	-	-
MSTRG.26304	29.6526	15.4406	43.358	17.9784	11.6101	30.633	39.1329	17.3537	13.0723	4.31579	1.20602	0.0344677	0.431177	23:.:24693784-24695244	-	-	-	-	-	-
MSTRG.13175	71.3516	77.2028	44.499	32.361	43.761	98.2059	57.134	26.0306	26.1446	26.9737	1.20512	0.0019433	0.116464	15:+:48267194-48269707	-	-	-	-	-	-
ENSCAFG00000030061	94.5177	165.021	124.369	142.628	114.314	103.612	79.0485	63.6304	44.6637	44.2368	1.20395	3.52811e-05	0.0114688	22:-:5710574-5711929	ENSCAFG00000030061	22:-:5710574-5711929	-	-	-	-
ENSCAFG00000011613	156.603	124.49	65.037	58.7293	143.786	172.987	116.616	57.8458	46.8424	51.7895	1.20162	0.000727062	0.0695955	8:+:3625439-3627682	ENSCAFG00000011613	8:+:3625439-3627682	608193	E2R6P1	CMTM5	CKLF like MARVEL transmembrane domain containing 5 [Source:VGNC Symbol;Acc:VGNC:39382]
MSTRG.26659	123.244	109.049	51.345	16.7798	91.0943	102.711	107.224	36.6357	32.6808	43.1579	1.20038	0.0100461	0.265981	23:-:39462675-39472759	ENSCAFG00000029025	23:-:39470402-39472759	-	-	-	-
ENSCAFG00000006497	59.3052	59.8322	36.512	70.7148	43.761	44.1476	48.5248	23.1383	29.4127	15.1053	1.19831	0.00072529	0.0695955	18:+:25538344-25549610	ENSCAFG00000006497	18:+:25538344-25549610	483399	F1PY11	PKP3	plakophilin 3 [Source:VGNC Symbol;Acc:VGNC:44617]
MSTRG.8094	10.1931	31.8462	27.384	38.3538	25.0063	25.2272	29.741	3.85639	16.3404	15.1053	1.19629	0.0252922	0.385601	12:-:11438931-11452457	ENSCAFG00000035091	12:-:11438931-11451433	-	-	-	-
MSTRG.59525	15.7529	25.0909	9.128	26.3682	15.1824	19.8214	25.0451	14.4615	5.44679	5.39474	1.19532	0.0334738	0.427328	X:-:11937155-11938121	-	-	-	-	-	-
MSTRG.12380	40.7723	34.7413	52.486	41.9495	48.2264	44.1476	49.3075	18.3178	16.3404	23.7368	1.19487	0.000357897	0.0468159	15:-:15589666-15625261	ENSCAFG00000004790	15:-:15590617-15625261	475383	-	C15H1orf228	chromosome 1 open reading frame 228 [Source:HGNC Symbol;Acc:HGNC:34345]
MSTRG.37697	185.329	323.287	146.048	129.444	203.623	421.655	289.583	166.789	63.1828	88.4737	1.19247	0.002142	0.123464	30:+:39216580-39222707	-	-	-	-	-	-
MSTRG.56570	43.5523	20.2657	29.666	26.3682	40.1887	30.633	31.3063	12.5333	21.7872	7.55263	1.18979	0.00752343	0.236839	9:.:23656043-23658031	-	-	-	-	-	-
MSTRG.22381	65.7917	57.9021	63.896	82.7004	89.3082	78.3845	54.0034	48.2049	0	44.2368	1.18605	0.0474041	0.482882	20:-:41386587-41386989	-	-	-	-	-	-
MSTRG.8542	16.6796	7.72028	15.974	22.7726	16.9686	17.1185	34.437	9.64097	8.71487	6.47368	1.18602	0.0368689	0.440215	12:.:36889249-36891445	-	-	-	-	-	-
MSTRG.52910	55.5986	42.4616	60.473	26.3682	18.7547	55.8602	58.6993	23.1383	11.9829	24.8158	1.1854	0.00903975	0.256349	7:+:53479644-53480681	-	-	-	-	-	-
MSTRG.44923	599.538	507.609	288.673	210.946	172.365	691.045	432.81	229.455	160.136	157.526	1.18534	0.00194297	0.116464	4:+:34404857-34406998	-	-	-	-	-	-
MSTRG.47401	30.5792	40.5315	35.371	23.9711	33.9371	31.534	8.60924	13.4974	14.1617	10.7895	1.1847	0.018137	0.336292	5:-:41966286-41966898	-	-	-	-	-	-
MSTRG.29057	44.4789	60.7972	12.551	20.3755	59.8365	25.2272	28.1757	19.2819	18.5191	9.71053	1.18364	0.0283295	0.400713	25:.:27556869-27557389	-	-	-	-	-	-
MSTRG.58064	60.2318	63.6923	53.627	51.5379	78.5912	143.255	105.659	33.7434	45.7531	25.8947	1.18352	0.00239584	0.130482	9:+:57279451-57301856	-	-	-	-	-	-
MSTRG.44556	129.73	137.035	188.265	82.7004	1441.43	105.414	199.578	28.9229	63.1828	90.6316	1.18174	0.00108863	0.0854693	4:+:20838674-21000649	ENSCAFG00000013983	4:+:20838674-20985200	-	F1PJH3	COL13A1	collagen type XIII alpha 1 chain [Source:VGNC Symbol;Acc:VGNC:39459]
ENSCAFG00000025166	29.6526	29.9161	33.089	29.9639	11.6101	34.2369	67.3086	15.4256	17.4297	11.8684	1.17995	0.0201838	0.351644	21:-:6389024-6389761	ENSCAFG00000025166	21:-:6389024-6389761	100682680	F1PRB6	FUT4	fucosyltransferase 4
MSTRG.14775	101.004	78.1679	61.614	49.1408	144.679	98.2059	129.921	43.3844	63.1828	19.4211	1.17671	0.00401367	0.172125	17:-:5965818-5972887	-	-	-	-	-	-
MSTRG.9997	22.2394	27.986	17.115	16.7798	51.7987	18.0194	25.0451	14.4615	7.62551	11.8684	1.17667	0.0238996	0.375667	13:.:35821438-35822857	-	-	-	-	-	-
MSTRG.1899	52.8187	48.2518	67.319	38.3538	89.3082	45.0486	151.836	39.528	30.502	23.7368	1.17438	0.00913042	0.256934	1:+:92079935-92086389	-	-	-	-	-	-
MSTRG.58833	24.0927	21.2308	22.82	8.3899	13.3962	22.5243	43.8288	13.4974	8.71487	7.55263	1.17351	0.0388649	0.449136	JH373408.1:+:48351-51074	-	-	-	-	-	-
MSTRG.52825	43.5523	27.986	26.243	34.7581	50.0126	52.2564	54.0034	17.3537	16.3404	21.5789	1.17121	0.00274236	0.140002	7:-:44315973-44317780	-	-	-	-	-	-
MSTRG.43827	47.2588	22.1958	26.243	33.5596	33.044	43.2466	49.3075	19.2819	22.8765	6.47368	1.16952	0.0100187	0.265949	38:+:16858965-16862124	-	-	-	-	-	-
MSTRG.52006	15.7529	15.4406	12.551	10.787	17.8616	33.336	18.0011	10.6051	4.35743	8.63158	1.1687	0.0404422	0.45702	7:.:18229841-18230737	-	-	-	-	-	-
MSTRG.6913	89.8844	162.126	60.473	139.033	139.321	143.255	61.0473	36.6357	94.7742	20.5	1.16718	0.00968686	0.262672	11:.:51374718-51375198	-	-	-	-	-	-
MSTRG.1901	34.2858	14.4755	23.961	14.3827	23.2201	9.00972	48.5248	11.5692	13.0723	7.55263	1.16623	0.0473823	0.482874	1:+:92086706-92089528	-	-	-	-	-	-
MSTRG.8945	189.035	231.609	211.085	200.159	123.245	239.658	220.71	53.0253	159.046	59.3421	1.16287	0.000503627	0.0567687	12:-:57636853-57706514	ENSCAFG00000003498	12:-:57641501-57706514	481933	E2QWZ1,J9P676	USP45	ubiquitin specific peptidase 45 [Source:HGNC Symbol;Acc:HGNC:20080]
ENSCAFG00000012952	63.9384	54.042	51.345	35.9567	70.5534	63.068	56.3514	38.5639	20.6978	16.1842	1.16216	0.00118319	0.0896687	6:-:6602419-6606916	ENSCAFG00000012952	6:-:6602419-6606916	489806	E2RES7	VPS37D	VPS37D, ESCRT-I subunit [Source:VGNC Symbol;Acc:VGNC:48289]
MSTRG.23053	39.8457	26.056	18.256	27.5668	42.8679	26.1282	25.8277	24.1024	10.8936	4.31579	1.16105	0.0235648	0.373627	20:-:54336484-54336962	-	-	-	-	-	-
MSTRG.16216	23.1661	35.7063	13.692	8.3899	17.8616	18.9204	28.9583	6.74868	5.44679	16.1842	1.15981	0.047269	0.482407	17:-:59574096-59575043	-	-	-	-	-	-
ENSCAFG00000004387	41.699	62.7273	9.128	16.7798	51.7987	16.2175	43.8288	17.3537	14.1617	15.1053	1.15913	0.0461209	0.477493	21:+:11769186-11822815	ENSCAFG00000004387	21:+:11769186-11822815	608181	F1PSK7	RAB38	RAB38, member RAS oncogene family [Source:VGNC Symbol;Acc:VGNC:45280]
MSTRG.50757	50.9654	25.0909	31.948	26.3682	52.6918	23.4253	49.3075	15.4256	17.4297	17.2632	1.15882	0.00712508	0.230896	6:.:54380074-54383754	-	-	-	-	-	-
MSTRG.35806	50.9654	7.72028	63.896	31.1625	59.8365	60.3651	44.6115	13.4974	37.0382	10.7895	1.15864	0.0422642	0.461235	3:-:60909102-60912228	-	-	-	-	-	-
MSTRG.18525	53.7453	265.385	66.178	321.213	162.541	236.956	146.357	44.3485	27.234	169.395	1.1557	0.0395702	0.451441	19:-:29765544-29770316	ENSCAFG00000004840	19:-:29767685-29768479	483880	F1PB74	INHBB	inhibin beta B subunit [Source:VGNC Symbol;Acc:VGNC:42022]
MSTRG.56576	27.7993	82.028	20.538	23.9711	57.1572	72.9787	67.3086	29.887	17.4297	20.5	1.15472	0.0206447	0.354136	9:-:23968321-23970711	-	-	-	-	-	-
MSTRG.2185	20.3862	21.2308	31.948	45.5452	19.6478	33.336	15.6532	17.3537	4.35743	14.0263	1.15399	0.02901	0.402224	1:+:99415798-99419486	-	-	-	-	-	-
MSTRG.46644	139.923	110.014	60.473	50.3394	42.8679	196.412	48.5248	57.8458	15.251	51.7895	1.15322	0.0289329	0.401758	5:-:19323664-19338235	ENSCAFG00000013556	5:-:19324444-19338047	489399	Q1HHV2,F1PXW4	HTR3A	5-hydroxytryptamine receptor 3A [Source:VGNC Symbol;Acc:VGNC:41829]
ENSCAFG00000017076	314.132	433.301	451.836	387.134	254.528	593.74	401.504	225.599	154.689	168.316	1.14647	7.60524e-06	0.0033518	20:+:49241162-49243790	ENSCAFG00000017076	20:+:49241162-49243790	476693	E2QUD5	GADD45GIP1	GADD45G interacting protein 1 [Source:VGNC Symbol;Acc:VGNC:41072]
ENSCAFG00000029278	103.784	140.895	171.15	281.661	211.66	200.016	338.891	128.225	86.0593	65.8158	1.1463	0.00113815	0.087883	24:-:47494020-47497552	ENSCAFG00000029278	24:-:47494020-47497552	485984	J9NSH5	SOX18	SRY-box 18 [Source:VGNC Symbol;Acc:VGNC:46677]
MSTRG.35938	27.7993	42.4616	18.256	10.787	53.5849	36.0389	37.5676	20.246	13.0723	10.7895	1.14082	0.027343	0.395404	3:.:64611695-64614780	-	-	-	-	-	-
MSTRG.24563	75.9848	59.8322	25.102	27.5668	40.1887	53.1573	34.437	29.887	22.8765	8.63158	1.14073	0.016511	0.32359	21:-:40321342-40537498	-	-	-	-	-	-
ENSCAFG00000009282	101.931	104.224	60.473	53.9351	83.9497	112.621	107.224	43.3844	64.2721	14.0263	1.13974	0.00472255	0.187057	18:-:43138225-43173420	ENSCAFG00000009282	18:-:43138225-43173420	483636	J9NXP3,E2RLD6	CREB3L1	cAMP responsive element binding protein 3 like 1 [Source:VGNC Symbol;Acc:VGNC:39597]
ENSCAFG00000029718	101.004	123.525	79.87	67.1192	72.3396	101.81	131.487	45.3126	45.7531	41	1.13962	0.000116659	0.0242168	7:+:14360627-14556927	ENSCAFG00000029718	7:+:14360627-14556927	-	-	-	immediate early response 5 [Source:HGNC Symbol;Acc:HGNC:5393]
ENSCAFG00000039156	60.2318	71.4126	51.345	70.7148	71.4465	100.008	135.4	47.2408	41.3956	20.5	1.13959	0.00252685	0.13282	10:-:25797898-25808967	ENSCAFG00000039156	10:-:25797898-25808967	-	-	-	-
MSTRG.59508	14.8263	24.1259	18.256	26.3682	17.8616	18.0194	38.3502	14.4615	4.35743	11.8684	1.13487	0.0313997	0.415596	X:.:11880617-11882177	-	-	-	-	-	-
MSTRG.20199	30.5792	34.7413	29.666	9.58845	19.6478	56.7612	67.3086	17.3537	8.71487	22.6579	1.13273	0.0463027	0.478511	2:.:46281049-46284393	-	-	-	-	-	-
MSTRG.26356	37.0657	30.8811	31.948	43.148	28.5786	8.10875	37.5676	17.3537	14.1617	10.7895	1.13199	0.023902	0.375667	23:.:26501368-26503912	-	-	-	-	-	-
MSTRG.56711	140.85	148.615	26.243	79.1047	49.1195	163.977	60.2647	49.1689	67.5402	14.0263	1.1318	0.0389625	0.449159	9:+:26432330-26476260	ENSCAFG00000017080|ENSCAFG00000017090	9:+:26454253-26468349|9:+:26432440-26476260	491081|491082	E2QUB6|-	EPN3|SPATA20	epsin 3 [Source:VGNC Symbol;Acc:VGNC:40421]|MYCBP associated protein [Source:HGNC Symbol;Acc:HGNC:19677]
ENSCAFG00000016584	39.8457	27.021	30.807	26.3682	75.9119	27.0292	25.0451	22.1742	8.71487	18.3421	1.1309	0.0220086	0.363483	4:+:36472949-36489434	ENSCAFG00000016584	4:+:36472949-36489434	489096	E2R8C2	HK3	hexokinase 3 [Source:VGNC Symbol;Acc:VGNC:41700]
ENSCAFG00000030471	54.672	73.3427	58.191	63.5235	59.8365	118.027	148.705	41.4562	46.8424	24.8158	1.13009	0.0045495	0.183563	30:-:27641754-27642680	ENSCAFG00000030471	30:-:27641754-27642680	-	-	-	-
MSTRG.23325	74.1315	58.8672	63.896	47.9423	72.3396	74.7807	80.6138	40.4921	20.6978	31.2895	1.12955	0.000270775	0.0410077	20:+:57884321-57886470	-	-	-	-	-	-
MSTRG.29569	34.2858	27.021	30.807	35.9567	73.2327	69.3748	107.224	40.4921	18.5191	15.1053	1.12789	0.0279233	0.397978	25:+:48467853-48469975	-	-	-	-	-	-
MSTRG.24108	44.4789	22.1958	30.807	32.361	44.6541	50.4544	56.3514	14.4615	21.7872	19.4211	1.12554	0.00549492	0.203835	21:-:24261382-24265151	-	-	-	-	-	-
MSTRG.28680	75.0581	49.2168	124.369	55.1336	65.195	56.7612	229.319	72.3073	16.3404	39.9211	1.12535	0.033634	0.428609	25:.:10991543-11001865	-	-	-	-	-	-
ENSCAFG00000031321	15.7529	21.2308	12.551	45.5452	17.8616	43.2466	36.7849	7.71278	17.4297	12.9474	1.1245	0.0409682	0.458537	37:+:25453926-25459200	ENSCAFG00000031321	37:+:25453926-25459200	488527	J9NZJ2	WNT6	Wnt family member 6 [Source:VGNC Symbol;Acc:VGNC:48427]
MSTRG.3005	30.5792	35.7063	29.666	55.1336	49.1195	30.633	30.5237	25.0665	8.71487	17.2632	1.12151	0.00831029	0.248039	1:-:111437569-111444755	ENSCAFG00000004727	1:-:111437569-111443670	-	-	-	immunity related GTPase cinema [Source:HGNC Symbol;Acc:HGNC:28835]
MSTRG.13092	28.726	22.1958	15.974	21.574	21.434	22.5243	40.6982	11.5692	16.3404	6.47368	1.11845	0.0213984	0.359957	15:.:44675904-44677711	-	-	-	-	-	-
MSTRG.4248	265.947	119.664	101.549	106.672	279.535	120.73	305.237	111.835	59.9147	85.2368	1.11659	0.00576448	0.207979	10:+:20528535-20534525	-	-	-	-	-	-
MSTRG.29923	1005.41	757.553	617.281	226.527	434.931	1110	1145.03	445.413	305.02	296.711	1.11649	0.00406244	0.17318	26:+:7468026-7487994	ENSCAFG00000008188	26:+:7478091-7487994	610807	F1PIU7	RHOF	ras homolog family member F, filopodia associated [Source:VGNC Symbol;Acc:VGNC:45559]
MSTRG.57554	39.8457	27.986	11.41	20.3755	15.1824	24.3262	22.6971	12.5333	9.80423	9.71053	1.11493	0.0288818	0.40166	9:.:47437013-47438661	-	-	-	-	-	-
MSTRG.49076	34.2858	30.8811	11.41	27.5668	22.327	18.0194	21.1318	16.3896	9.80423	6.47368	1.11128	0.0291485	0.402577	6:-:7729352-7730660	-	-	-	-	-	-
MSTRG.9275	24.0927	21.2308	23.961	13.1841	13.3962	31.534	32.089	3.85639	8.71487	19.4211	1.11039	0.047115	0.482109	13:-:118066-119371	-	-	-	-	-	-
MSTRG.27963	193.669	218.098	43.358	62.325	140.214	146.858	130.704	112.799	33.7701	39.9211	1.10242	0.0226235	0.367247	24:.:36663591-36669732	-	-	-	-	-	-
MSTRG.36630	20.3862	18.3357	29.666	17.9784	17.8616	21.6233	32.8716	3.85639	9.80423	18.3421	1.10146	0.0353081	0.435791	30:-:9193913-9195237	-	-	-	-	-	-
MSTRG.7707	783.941	850.196	522.578	793.445	569.786	1064.05	251.233	334.542	225.497	405.684	1.10121	0.00138097	0.0972009	12:-:1281472-1300180	ENSCAFG00000000639	12:-:1281472-1283397	474850	-	LOC474850	heat shock protein family A (Hsp70) member 1 like [Source:HGNC Symbol;Acc:HGNC:5234]
MSTRG.38923	12.973	36.6713	22.82	13.1841	35.7233	25.2272	13.3052	13.4974	7.62551	10.7895	1.09941	0.0434436	0.466632	32:-:11860841-11864673	ENSCAFG00000031366	32:-:11863627-11864673	-	-	-	-
ENSCAFG00000025327	97.2976	165.021	189.406	137.834	139.321	210.827	201.143	103.158	75.1657	49.6316	1.09874	0.000260608	0.0407959	29:+:5979003-5981701	ENSCAFG00000025327	29:+:5979003-5981701	486955	J9NWY6,E2RJI9	SOX17	SRY-box 17 [Source:VGNC Symbol;Acc:VGNC:46676]
ENSCAFG00000001616	106.564	98.4336	79.87	135.437	72.3396	153.165	151.053	56.8817	59.9147	43.1579	1.09496	0.000404033	0.0507924	14:+:7752199-7777635	ENSCAFG00000001616	14:+:7752199-7777635	-	E2RNA0	KCP	kielin/chordin-like protein [Source:VGNC Symbol;Acc:VGNC:42299]
MSTRG.26367	101.004	62.7273	106.113	119.856	291.145	54.9593	277.061	102.194	76.2551	24.8158	1.09461	0.0399097	0.453316	23:-:26736376-26753176	-	-	-	-	-	-
MSTRG.23158	74.1315	36.6713	51.345	19.1769	25.8994	63.969	41.4809	15.4256	10.8936	36.6842	1.09319	0.0306844	0.41249	20:.:55880362-55885626	-	-	-	-	-	-
ENSCAFG00000031156	41.699	22.1958	11.41	33.5596	22.327	39.6428	27.393	9.64097	19.6085	10.7895	1.09311	0.0284872	0.401374	2:+:56037975-56044556	ENSCAFG00000031156	2:+:56037975-56044556	100855504	J9P452	TMEM171	transmembrane protein 171 [Source:VGNC Symbol;Acc:VGNC:47497]
ENSCAFG00000012949	75.0581	76.2378	75.306	75.5091	44.6541	100.909	100.963	35.6716	33.7701	41	1.09217	0.000466061	0.0556302	6:+:6595294-6595974	ENSCAFG00000012949	6:+:6595294-6595974	489805	E2RET0	DNAJC30	DnaJ heat shock protein family (Hsp40) member C30 [Source:HGNC Symbol;Acc:HGNC:16410]
MSTRG.58746	24.0927	31.8462	31.948	20.3755	28.5786	25.2272	34.437	12.5333	16.3404	10.7895	1.09172	0.0075612	0.237246	JH373336.1:.:7162-9153	-	-	-	-	-	-
MSTRG.26148	34.2858	25.0909	20.538	21.574	26.7924	15.3165	29.741	17.3537	8.71487	8.63158	1.0917	0.019848	0.349684	23:-:12270882-12272054	-	-	-	-	-	-
MSTRG.3161	36.1391	20.2657	17.115	28.7654	35.7233	19.8214	21.9144	15.4256	14.1617	6.47368	1.09126	0.0222281	0.364713	1:.:113811377-113811951	-	-	-	-	-	-
ENSCAFG00000031470	24.0927	12.5455	28.525	37.1553	23.2201	18.0194	17.2185	12.5333	9.80423	9.71053	1.09029	0.0268409	0.392845	29:+:14612703-14613680	ENSCAFG00000031470	29:+:14612703-14613680	-	-	-	-
MSTRG.27839	57.4519	38.6014	22.82	31.1625	31.2579	26.1282	26.6104	24.1024	13.0723	9.71053	1.08951	0.0167511	0.325335	24:+:32696354-32697364	-	-	-	-	-	-
MSTRG.28028	158.456	58.8672	36.512	34.7581	134.855	90.9981	109.572	41.4562	45.7531	38.8421	1.08928	0.0184095	0.338495	24:.:38936221-38944897	-	-	-	-	-	-
MSTRG.47573	203.862	144.755	81.011	52.7365	121.459	218.035	157.314	65.5586	63.1828	69.0526	1.08811	0.00461144	0.185019	5:-:46484331-46492561	-	-	-	-	-	-
ENSCAFG00000006801	3995.69	5617.47	6752.44	7242.88	3031.12	8457.42	3123.59	2124.87	4253.94	1331.42	1.08709	0.00292628	0.14579	1:+:116878424-116879943	ENSCAFG00000006801	1:+:116878424-116879943	484574	F1PWM7	HSPB6	heat shock protein family B (small) member 6 [Source:HGNC Symbol;Acc:HGNC:26511]
MSTRG.48730	93.591	34.7413	70.742	33.5596	35.7233	78.3845	76.7005	37.5998	40.3063	7.55263	1.08624	0.0301152	0.408217	5:+:81893029-81895127	-	-	-	-	-	-
ENSCAFG00000023134	454.055	528.839	351.428	402.715	304.541	422.556	190.969	124.369	238.57	173.711	1.0849	0.000265757	0.0409309	6:-:38166720-38168133	ENSCAFG00000023134	6:-:38166720-38168133	610734	E2R8M4	TNFRSF12A	TNF receptor superfamily member 12A [Source:VGNC Symbol;Acc:VGNC:47656]
MSTRG.12524	233.514	221.958	182.56	116.26	365.27	170.284	176.098	81.9482	132.902	82	1.08404	0.000861681	0.0750291	15:-:19123751-19128917	ENSCAFG00000005688	15:-:19128105-19128917	611312	F1PRF0	PHLDA1	pleckstrin homology like domain family A member 1 [Source:VGNC Symbol;Acc:VGNC:44501]
MSTRG.13810	32.4325	27.021	26.243	20.3755	23.2201	25.2272	28.1757	4.82049	16.3404	16.1842	1.08399	0.0170364	0.326231	16:+:13968035-13970025	-	-	-	-	-	-
MSTRG.9239	123.244	139.93	126.651	135.437	152.717	159.472	199.578	89.661	58.8254	61.5	1.08077	1.05566e-05	0.00444729	12:+:71918493-71923588	-	-	-	-	-	-
ENSCAFG00000016897	80.618	82.9931	58.191	53.9351	91.9874	157.67	79.0485	41.4562	45.7531	35.6053	1.0804	0.00236466	0.129523	20:+:48821025-49036102	ENSCAFG00000016897	20:+:48821025-49036102	100686650	E2RS93	CACNA1A	calcium voltage-gated channel subunit alpha1 A [Source:VGNC Symbol;Acc:VGNC:38631]
ENSCAFG00000012290	32.4325	35.7063	29.666	23.9711	15.1824	28.8311	38.3502	16.3896	16.3404	8.63158	1.0802	0.0153327	0.313991	2:-:73268791-73269537	ENSCAFG00000012290	2:-:73268791-73269537	487351	F1PQ93	SFN	stratifin [Source:VGNC Symbol;Acc:VGNC:46078]
MSTRG.41541	127.877	63.6923	67.319	71.9134	115.208	154.967	125.225	48.2049	43.5743	56.1053	1.0776	0.00153718	0.102887	35:.:12823021-12830161	-	-	-	-	-	-
MSTRG.21195	4492.37	5459.21	5123.09	4083.48	4459.16	3457.03	1964.47	1972.54	1197.2	2729.74	1.07684	0.000270407	0.0410077	2:-:81610822-81632236	ENSCAFG00000016098	2:-:81610825-81632236	487422	E2R6N3	CLCNKA	chloride voltage-gated channel Ka
MSTRG.52288	182.549	145.72	87.857	77.9062	123.245	139.651	198.012	74.2355	55.5573	64.7368	1.07568	0.000732408	0.0697053	7:+:29882173-29893663	ENSCAFG00000040178|ENSCAFG00000033860	7:+:29887898-29889474|7:+:29891279-29893663	-|-	-|-	-|-	-|-
MSTRG.28261	213.128	142.825	238.469	192.968	86.6289	229.748	58.6993	106.051	45.7531	84.1579	1.07497	0.010147	0.266622	24:-:46481414-46488455	-	-	-	-	-	-
MSTRG.61152	37.9924	25.0909	17.115	14.3827	23.2201	25.2272	46.1768	9.64097	10.8936	18.3421	1.07475	0.0323366	0.420493	X:+:91853650-91856179	-	-	-	-	-	-
MSTRG.19298	36.1391	35.7063	23.961	16.7798	33.044	17.1185	28.1757	20.246	11.9829	6.47368	1.07456	0.0272251	0.394496	2:+:15104698-15106006	-	-	-	-	-	-
ENSCAFG00000031920	37.9924	40.5315	37.653	65.9206	31.2579	56.7612	33.6543	18.3178	22.8765	20.5	1.07404	0.00431397	0.17833	17:-:30986334-30987311	ENSCAFG00000031920	17:-:30986334-30987311	-	-	-	-
ENSCAFG00000006419	22.2394	15.4406	12.551	13.1841	14.2893	29.7321	25.0451	7.71278	13.0723	6.47368	1.07172	0.0457357	0.475836	2:-:40517141-40534858	ENSCAFG00000006419	2:-:40517141-40534858	-	-	-	PLAC8 like 1 [Source:VGNC Symbol;Acc:VGNC:44637]
ENSCAFG00000023427	77.8381	84.9231	45.64	57.5307	66.9811	74.7807	29.741	44.3485	27.234	17.2632	1.07167	0.00808861	0.245981	37:+:28996105-28996617	ENSCAFG00000023427	37:+:28996105-28996617	-	-	-	potassium voltage-gated channel subfamily E regulatory subunit 4 [Source:HGNC Symbol;Acc:HGNC:6244]
ENSCAFG00000004221	85.2512	75.2728	41.076	75.5091	68.7673	63.969	69.6566	29.887	31.5914	36.6842	1.06941	0.000397336	0.050365	15:+:13849131-13852409	ENSCAFG00000004221	15:+:13849131-13852409	482508	F1PPE7,F1PVH5	MOB3C	MOB kinase activator 3C [Source:VGNC Symbol;Acc:VGNC:43304]
MSTRG.20211	69.4983	56.9371	60.473	38.3538	73.2327	128.839	118.181	43.3844	37.0382	31.2895	1.0691	0.00631965	0.218937	2:+:47027078-47034383	ENSCAFG00000040029	2:+:47027078-47032316	-	-	-	-
MSTRG.9779	42.6256	26.056	21.679	16.7798	29.4717	61.2661	28.1757	9.64097	23.9659	12.9474	1.06871	0.034127	0.430035	13:.:22379062-22382835	-	-	-	-	-	-
MSTRG.18472	226.101	186.252	181.419	173.791	298.289	218.936	462.551	74.2355	203.71	79.8421	1.06867	0.00442649	0.180635	19:+:23842550-23849189	-	-	-	-	-	-
MSTRG.31278	29.6526	41.4965	13.692	29.9639	39.2956	50.4544	54.7861	26.9947	10.8936	15.1053	1.06819	0.0258563	0.386981	27:-:8581975-8592799	-	-	-	-	-	-
MSTRG.49145	127.877	165.021	62.755	106.672	146.465	115.324	122.095	53.9894	72.987	46.3947	1.0681	0.000484516	0.0563688	6:-:9185371-9193313	ENSCAFG00000014374	6:-:9185639-9191912	489838	E2RLJ4,J9P9F8	NYAP1	neuronal tyrosine phosphorylated phosphoinositide-3-kinase adaptor 1 [Source:VGNC Symbol;Acc:VGNC:44081]
MSTRG.59210	616.218	746.937	664.062	562.123	803.773	649.601	535.338	336.47	264.714	335.553	1.06623	1.7567e-09	2.51621e-06	JH374169.1:-:3568-5271	ENSCAFG00000024588	JH374169.1:-:3568-5199	100856782	J9NS87	LOC100856782	-
MSTRG.47482	186.255	202.657	138.061	63.5235	116.101	314.439	207.404	77.1278	110.025	64.7368	1.06595	0.00664264	0.223977	5:+:43197899-43201700	-	-	-	-	-	-
MSTRG.40531	35.2125	45.3567	15.974	21.574	47.3333	27.9301	46.1768	10.6051	19.6085	19.4211	1.06215	0.0220561	0.363962	34:-:7070810-7072793	-	-	-	-	-	-
MSTRG.6581	81.5446	171.776	35.371	97.0831	76.805	32.435	100.963	44.3485	33.7701	44.2368	1.0618	0.0212847	0.359094	11:+:34474469-34480414	-	-	-	-	-	-
MSTRG.8110	41.699	30.8811	46.781	57.5307	88.4151	37.8408	53.2207	40.4921	5.44679	26.9737	1.06062	0.0329288	0.42377	12:+:12098972-12103300	-	-	-	-	-	-
MSTRG.20673	21.3128	52.1119	25.102	23.9711	28.5786	60.3651	67.3086	26.9947	13.0723	17.2632	1.06055	0.0319765	0.419044	2:+:68874619-68889185	ENSCAFG00000030198	2:+:68876667-68886117	-	-	-	-
ENSCAFG00000038382	16.6796	8.68532	33.089	17.9784	19.6478	21.6233	24.2624	9.64097	9.80423	9.71053	1.05929	0.0417267	0.460087	38:-:21426509-21432495	ENSCAFG00000038382	38:-:21426509-21432495	-	-	-	-
MSTRG.9528	50.0388	33.7762	34.23	35.9567	41.9748	100.008	93.919	22.1742	29.4127	29.1316	1.05749	0.0187747	0.341919	13:+:9115504-9117974	-	-	-	-	-	-
ENSCAFG00000003775	308.572	625.343	135.779	336.794	235.774	767.628	216.014	176.43	230.944	133.789	1.05663	0.0151132	0.312824	17:-:14507580-14515957	ENSCAFG00000003775	17:-:14507580-14515957	482984	J9P8M0,E2QT04	OSR1	odd-skipped related transciption factor 1 [Source:VGNC Symbol;Acc:VGNC:44168]
MSTRG.26857	130.657	167.916	139.202	104.274	111.635	138.75	95.4843	61.7022	84.97	36.6842	1.05315	0.000300323	0.0428028	23:+:48966234-49060782	ENSCAFG00000008711	23:+:48971066-49059045	477120	E2RQ25,F5C3N2,F6M3K2	MME	membrane metalloendopeptidase [Source:VGNC Symbol;Acc:VGNC:43271]
MSTRG.47890	606.952	706.406	805.546	675.986	690.352	806.37	552.557	453.126	296.306	253.553	1.04779	4.30668e-07	0.000300911	5:-:57101227-57120909	ENSCAFG00000028473	5:-:57103646-57120909	-	-	-	-
ENSCAFG00000010209	130.657	104.224	27.384	46.7437	48.2264	121.631	85.3097	42.4203	35.9488	38.8421	1.04728	0.0202192	0.351644	25:-:37659677-37675466	ENSCAFG00000010209	25:-:37659677-37675466	486144	E2RJN3	FAM124B	family with sequence similarity 124 member B
MSTRG.2845	27.7993	51.1469	44.499	27.5668	26.7924	98.2059	44.6115	21.2101	23.9659	21.5789	1.04478	0.0251838	0.385342	1:+:109490360-109491566	-	-	-	-	-	-
MSTRG.16149	42.6256	65.6224	68.46	63.5235	58.0503	66.6719	57.134	27.9588	34.8595	24.8158	1.04443	0.00043871	0.0535064	17:-:58749927-58753092	ENSCAFG00000011378	17:-:58750678-58752234	-	-	-	ankyrin repeat domain 34A [Source:VGNC Symbol;Acc:VGNC:37897]
MSTRG.43081	34.2858	18.3357	53.627	46.7437	25.0063	29.7321	29.741	26.0306	10.8936	11.8684	1.04414	0.026046	0.387797	37:-:12161091-12162500	-	-	-	-	-	-
ENSCAFG00000006973	100.078	140.895	130.074	74.3105	132.176	166.68	120.529	45.3126	82.7912	52.8684	1.03887	0.000504678	0.0567687	24:-:20513567-20514532	ENSCAFG00000006973	24:-:20513567-20514532	485820	E2RH58	SOX12	SRY-box 12 [Source:VGNC Symbol;Acc:VGNC:46673]
MSTRG.56218	49.1121	31.8462	11.41	22.7726	21.434	24.3262	34.437	9.64097	15.251	16.1842	1.03822	0.0379763	0.445316	9:-:15601240-15602360	-	-	-	-	-	-
ENSCAFG00000013045	43.5523	47.2867	45.64	41.9495	45.5472	90.9981	81.3964	30.8511	32.6808	19.4211	1.03792	0.00689857	0.227406	4:+:14698616-14699428	ENSCAFG00000013045	4:+:14698616-14699428	489003	E2RLA7	ADO	2-aminoethanethiol dioxygenase [Source:VGNC Symbol;Acc:VGNC:37664]
MSTRG.54793	27.7993	21.2308	11.41	27.5668	29.4717	18.9204	26.6104	14.4615	14.1617	5.39474	1.03708	0.0363702	0.437999	8:.:47784137-47786143	-	-	-	-	-	-
MSTRG.23324	44.4789	31.8462	19.397	20.3755	46.4402	38.7418	45.3942	19.2819	19.6085	12.9474	1.03579	0.0163409	0.322172	20:+:57880642-57882557	-	-	-	-	-	-
MSTRG.14806	296.526	159.231	107.254	62.325	109.849	293.717	144.792	127.261	46.8424	71.2105	1.03548	0.0223714	0.365409	17:+:7070145-7086777	-	-	-	-	-	-
MSTRG.33459	118.61	109.049	216.79	94.686	76.805	108.117	81.3964	41.4562	65.3615	61.5	1.03538	0.00287237	0.143754	28:+:40927082-40932924	ENSCAFG00000031571	28:+:40929579-40931291	608254	J9P257	PRAP1	proline rich acidic protein 1
MSTRG.2624	27.7993	25.0909	12.551	39.5524	34.8302	15.3165	17.2185	17.3537	9.80423	8.63158	1.03437	0.0469915	0.481633	1:.:106548781-106550509	-	-	-	-	-	-
MSTRG.31669	55.5986	43.4266	37.653	10.787	38.4025	36.9398	25.8277	26.9947	7.62551	17.2632	1.03429	0.0450238	0.473613	27:.:26271268-26271794	-	-	-	-	-	-
MSTRG.10555	57.4519	41.4965	27.384	38.3538	32.1509	33.336	30.5237	25.0665	18.5191	10.7895	1.03266	0.0111502	0.276345	14:.:1037948-1040857	-	-	-	-	-	-
ENSCAFG00000015705	108.417	188.182	183.701	196.563	90.2012	182.897	110.355	115.692	59.9147	46.3947	1.0279	0.00327297	0.155749	3:+:70232061-70236572	ENSCAFG00000015705	3:+:70232061-70236572	488828	F1P7T0	MSX1	msh homeobox 1
MSTRG.54878	467.028	590.602	610.435	758.686	567.107	940.614	874.229	331.649	330.076	351.737	1.02427	6.5141e-06	0.00302205	8:-:49861407-49864048	ENSCAFG00000017158	8:-:49862261-49864048	-	-	-	interferon regulatory factor 2 binding protein like [Source:HGNC Symbol;Acc:HGNC:14282]
ENSCAFG00000035338	33.3592	17.3706	10.269	16.7798	19.6478	20.7223	23.4797	11.5692	8.71487	9.71053	1.02165	0.0439762	0.46902	1:-:24668457-24674040	ENSCAFG00000035338	1:-:24668457-24674040	-	-	-	-
MSTRG.23145	1210.2	1155.15	1042.87	1031.96	1104.74	1201	1083.98	1017.12	436.833	198.526	1.02125	0.00230765	0.128364	20:+:55507754-55526957	ENSCAFG00000024335	20:+:55514922-55522537	-	-	-	zinc finger and BTB domain containing 7A [Source:VGNC Symbol;Acc:VGNC:48544]
MSTRG.30993	75.9848	104.224	75.306	115.061	31.2579	97.3049	21.9144	50.133	25.0552	34.5263	1.01937	0.0357196	0.437999	27:+:3092192-3094578	-	-	-	-	-	-
MSTRG.59678	612.511	723.777	133.497	540.549	676.956	698.253	720.828	523.505	167.761	176.947	1.01891	0.0183171	0.338099	X:-:19615174-19651690	ENSCAFG00000013398	X:-:19619521-19651690	491777	E2RMP8	KLHL15	kelch like family member 15 [Source:VGNC Symbol;Acc:VGNC:42451]
ENSCAFG00000010135	71.3516	92.6434	45.64	55.1336	41.9748	69.3748	68.0912	36.6357	16.3404	41	1.01788	0.0060026	0.212292	21:+:45926945-46185568	ENSCAFG00000010135	21:+:45926945-46185568	612193	E2RPN1	LUZP2	leucine zipper protein 2
MSTRG.41242	39.8457	51.1469	35.371	43.148	30.3648	74.7807	63.3953	35.6716	21.7872	14.0263	1.01617	0.0141416	0.30451	35:.:736984-740112	-	-	-	-	-	-
MSTRG.2238	41.699	42.4616	25.102	49.1408	20.5409	28.8311	28.9583	15.4256	20.6978	14.0263	1.0138	0.0158937	0.319294	1:+:99853381-99881397	ENSCAFG00000036576	1:+:99853562-99881397	-	-	-	-
MSTRG.39978	132.51	82.9931	88.998	71.9134	108.956	182.897	138.53	57.8458	72.987	41	1.01235	0.00245927	0.13193	33:.:18776038-18780490	-	-	-	-	-	-
ENSCAFG00000012332	49.1121	93.6084	58.191	65.9206	46.4402	83.7904	84.5271	40.4921	29.4127	32.3684	1.01192	0.00222267	0.125429	5:+:14766126-14766557	ENSCAFG00000012332	5:+:14766126-14766557	489372	-	LOC489372	H2A histone family member X [Source:HGNC Symbol;Acc:HGNC:4739]
MSTRG.23935	81.5446	106.154	104.972	53.9351	75.0189	196.412	219.144	37.5998	82.7912	58.2632	1.01078	0.0197855	0.349684	21:-:20755357-20757945	-	-	-	-	-	-
MSTRG.5118	87.1045	59.8322	92.421	34.7581	55.3711	86.4933	83.7444	30.8511	38.1275	37.7632	1.00905	0.00367937	0.163287	10:.:48980727-48986504	-	-	-	-	-	-
ENSCAFG00000019238	329.885	442.951	118.664	149.82	290.252	318.944	259.06	174.502	155.778	76.6053	1.00857	0.00730827	0.233482	5:+:56694966-56697238	ENSCAFG00000019238	5:+:56694966-56697238	607187	-	MMP23B	matrix metallopeptidase 23B [Source:HGNC Symbol;Acc:HGNC:7171]
MSTRG.43137	116.757	97.4686	52.486	76.7076	33.9371	100.909	21.1318	24.1024	45.7531	36.6842	1.00751	0.039677	0.451917	37:-:16119241-16123592	-	-	-	-	-	-
MSTRG.30035	117.684	203.622	67.319	133.04	74.1258	95.503	130.704	63.6304	69.7189	42.0789	1.00572	0.00468511	0.186697	26:+:10469815-10489025	-	-	-	-	-	-
ENSCAFG00000012718	223.321	589.637	112.959	275.668	832.352	276.598	308.367	133.045	260.357	166.158	1.00519	0.028838	0.40166	28:-:33219347-33687820	ENSCAFG00000012718	28:-:33219347-33687820	486927	F1PNF4,J9NXM7	CPXM2	carboxypeptidase X, M14 family member 2 [Source:VGNC Symbol;Acc:VGNC:39586]
MSTRG.43435	323.399	680.35	377.671	322.412	190.226	444.179	482.9	254.522	215.693	133.789	1.00088	0.00250559	0.132431	37:-:25933458-25945306	-	-	-	-	-	-
MSTRG.31859	14.8263	30.8811	31.948	28.7654	26.7924	34.2369	18.0011	12.5333	9.80423	17.2632	1.00068	0.0275421	0.39708	27:.:35772481-35775072	-	-	-	-	-	-
ENSCAFG00000029993	464.248	531.735	398.209	157.011	130.39	660.412	169.054	171.609	169.94	196.368	1.00061	0.023584	0.373627	6:+:62549152-62684302	ENSCAFG00000029993	6:+:62549152-62684302	490182	J9NSU7	DDAH1	dimethylarginine dimethylaminohydrolase 1 [Source:VGNC Symbol;Acc:VGNC:39827]
