# Supplementary material for: MicroRNA‐146b‐5p promotes atrial fibrosis in atrial fibrillation by repressing TIMP4
Source: J Cell Mol Med. 2021 Oct 13;25(22):10543–53. doi: 10.1111/jcmm.16985 (PMC8581305; doi:10.1111/jcmm.16985)
Supplement: Supplementary file 2 — Table S2 [file JCMM-25-10543-s002.xlsx]

## Sheet: Sheet1
ID	48_ONE	48_TWO	49	51	52	48_9	51_5	56	57	58	log2FoldChange	pvalue	padj	Gene_info	Ref_gene	Ref_gene_info	Entrez	Uniprot	Symbol	Description
MSTRG.44307	0	0	0	0	0	0.900972	0	0	397.616	41	-9.2760313043	0.0027688	0.140884	4:-:9812899-9813987	-	-	-	-	-	-
MSTRG.47876	0	0	0	0	0	0	0	63.6304	100.221	0	-8.26771708308	0.0107979	0.272935	5:-:56678520-56680493	-	-	-	-	-	-
MSTRG.34113	0	0	0	0	0	0	0	0	65.3615	79.8421	-8.09328174728	0.0125891	0.288726	29:.:31284422-31285601	-	-	-	-	-	-
MSTRG.14954	0	0	0	0	0	0	0	0	21.7872	46.3947	-7.00255298962	0.0309919	0.413875	17:+:14958683-14960661	-	-	-	-	-	-
MSTRG.56620	0	0	0	0	0	0	0	0	43.5743	21.5789	-6.93696749227	0.0326124	0.422164	9:-:24401661-24402744	-	-	-	-	-	-
MSTRG.13426	0	0	0	0	0	0	0	0	45.7531	6.47368	-6.61783570929	0.0415779	0.460087	16:-:1366131-1367915	-	-	-	-	-	-
ENSCAFG00000019046	0	0	0	0	0	0	0	0	31.5914	4.31579	-6.07627810456	0.00300042	0.148195	X:+:119870193-119874265	ENSCAFG00000019046	X:+:119870193-119874265	-	-	-	-
MSTRG.8524	0	0	0	2.39711	0	0	0.782658	4.82049	19.6085	6.47368	-4.6275859567	0.001115	0.0867848	12:-:35459256-35460205	-	-	-	-	-	-
MSTRG.44012	0	0	0	0	0	2.70292	2.34797	0	21.7872	20.5	-4.21952676201	0.0100075	0.265949	38:.:22934776-22935849	-	-	-	-	-	-
MSTRG.3396	0.926644	0	0	0	0.893082	0	2.34797	20.246	11.9829	2.15789	-4.16338106109	0.00181864	0.11204	1:.:117069217-117070171	-	-	-	-	-	-
ENSCAFG00000006728	0	2.89511	0	0	0	0	2.34797	0	23.9659	6.47368	-3.71666327039	0.0363016	0.437999	1:-:116784792-116791913	ENSCAFG00000006728		-	F1PKU3	KIRREL2	kirre like nephrin family adhesion molecule 2 [Source:VGNC Symbol;Acc:VGNC:42419]
MSTRG.34382	2.77993	6.75525	3.423	1.19856	2.67924	6.3068	3.13063	6.74868	102.4	2.15789	-3.29592205473	0.000472935	0.0559841	3:+:687040-758206	ENSCAFG00000009905	1:-:116784792-116791913	47378	-	TIMP4	metallopeptidase inhibitor 4[Source:VGNC Symbol;Acc:VGNC:47378]
ENSCAFG00000015028	0	0	6.846	0	0	0	2.34797	3.85639	17.4297	14.0263	-3.19322450425	0.0308939	0.413412	20:+:44885337-44903861	ENSCAFG00000015028	20:+:44885337-44903861	-	F1PWL5	IL12RB1	interleukin 12 receptor subunit beta 1 [Source:VGNC Symbol;Acc:VGNC:41934]
MSTRG.44771	0	0	2.282	3.59567	4.46541	1.80194	5.47861	5.78458	14.1617	42.0789	-3.02515944985	0.00178483	0.111501	4:-:26465447-26467233	-	-	-	-	-	-
MSTRG.6329	2.77993	0.965035	0	1.19856	1.78616	1.80194	1.56532	0	6.53615	29.1316	-3.01816055964	0.0126004	0.288726	11:.:22348383-22348696	-	-	-	-	-	-
MSTRG.58178	1.85329	13.5105	0	0	1.78616	0	1.56532	41.4562	9.80423	11.8684	-2.96860707773	0.0120691	0.284882	9:+:60896263-60897181	-	-	-	-	-	-
MSTRG.37849	0	0	1.141	2.39711	0	3.60389	2.34797	18.3178	9.80423	3.23684	-2.94985888389	0.0132382	0.295416	31:.:7270770-7271686	-	-	-	-	-	-
MSTRG.3698	0.926644	1.93007	0	0	8.03773	0	1.56532	18.3178	13.0723	9.71053	-2.90897032674	0.0109186	0.274373	10:.:1506184-1506782	-	-	-	-	-	-
MSTRG.35682	0	0.965035	5.705	0	0	2.70292	1.56532	21.2101	13.0723	0	-2.8886150285	0.0432199	0.465795	3:.:57164197-57164839	-	-	-	-	-	-
MSTRG.14538	4.63322	1.93007	7.987	4.79423	2.67924	7.20777	6.26126	0	59.9147	50.7105	-2.86265367741	0.00145504	0.10029	16:-:45460702-45470151	-	-	-	-	-	-
MSTRG.6978	68.5716	0	0	5.99278	14.2893	0	10.9572	59.774	64.2721	31.2895	-2.82822819652	0.00499849	0.191689	11:+:52284324-52286657	-	-	-	-	-	-
MSTRG.21541	0	0	3.423	0	0	4.50486	2.34797	13.4974	6.53615	10.7895	-2.79898526511	0.0259357	0.386981	20:.:3784032-3784655	-	-	-	-	-	-
MSTRG.38270	18.5329	6.75525	31.948	0	16.0755	8.10875	17.2185	144.615	96.9529	48.5526	-2.77808973201	1.6153e-05	0.00629925	31:-:29730136-29737694	-	-	-	-	-	-
MSTRG.27395	0.926644	0	0	2.39711	2.67924	2.70292	2.34797	5.78458	19.6085	7.55263	-2.77351633785	0.0063003	0.218937	24:.:20293505-20294441	-	-	-	-	-	-
MSTRG.33356	0	0	2.282	3.59567	0	3.60389	0	3.85639	9.80423	12.9474	-2.75641966738	0.0401276	0.454902	28:.:41160883-41161412	-	-	-	-	-	-
MSTRG.52237	0	0	0	1.19856	7.14465	1.80194	2.34797	9.64097	2.17872	24.8158	-2.74565634925	0.0289464	0.401758	7:.:28522443-28523268	-	-	-	-	-	-
MSTRG.42079	5.55986	0.965035	0	0	0	7.20777	1.56532	17.3537	26.1446	1.07895	-2.74277677011	0.0321246	0.419642	36:.:1273288-1274194	-	-	-	-	-	-
ENSCAFG00000003818	208.495	26.056	306.929	909.705	159.862	96.404	14.0878	69.415	3883.56	758.5	-2.67532599172	0.0342022	0.430035	16:+:6974249-6978893	ENSCAFG00000003818	16:+:6974249-6978893	475521	F1PCE8	LOC475521	cationic trypsin-like
MSTRG.48755	3.70657	0	6.846	8.3899	4.46541	0	6.26126	15.4256	64.2721	0	-2.6567390956	0.0247451	0.382944	5:+:82360279-82360659	-	-	-	-	-	-
MSTRG.42228	0	0	3.423	1.19856	2.67924	2.70292	1.56532	12.5333	7.62551	10.7895	-2.65086882799	0.00737767	0.234571	36:+:5964404-5965006	-	-	-	-	-	-
MSTRG.9484	2.77993	2.89511	0	3.59567	0.893082	0	3.13063	10.6051	15.251	9.71053	-2.63991283818	0.00539585	0.201795	13:.:6799765-6800612	-	-	-	-	-	-
MSTRG.33093	1.85329	2.89511	0	2.39711	0	1.80194	0.782658	3.85639	13.0723	8.63158	-2.62313043536	0.0154325	0.314658	28:.:25508993-25509631	-	-	-	-	-	-
MSTRG.11132	3.70657	4.82518	3.423	5.99278	6.25157	4.50486	3.13063	4.82049	78.4338	0	-2.60999272196	0.00910066	0.256349	14:.:31256027-31256568	-	-	-	-	-	-
MSTRG.37839	0	2.89511	3.423	3.59567	2.67924	0	0.782658	4.82049	13.0723	14.0263	-2.51619733628	0.0144398	0.307323	31:.:7245060-7245628	-	-	-	-	-	-
MSTRG.37637	11.1197	1.93007	12.551	0	18.7547	0	7.82658	1.92819	14.1617	112.211	-2.51567354669	0.0263707	0.390207	30:-:38804045-38806781	ENSCAFG00000036305	30:-:38804500-38806781	-	-	-	-
MSTRG.59483	9.26644	3.86014	1.141	0	1.78616	0	3.91329	9.64097	20.6978	19.4211	-2.51428292469	0.00966453	0.262457	X:.:11120365-11121058	-	-	-	-	-	-
ENSCAFG00000032339	0	21.2308	0	8.3899	3.57233	7.20777	8.60924	50.133	5.44679	63.6579	-2.50285133347	0.0107231	0.272515	1:-:112932246-112938257	ENSCAFG00000032339	1:-:112932246-112938257	484494	Q6JDL9,Q307K8,F1PG40,Q6JDM0	CYP2A13	cytochrome P450 family 2 subfamily A polypeptide 13 [Source:RefSeq peptide;Acc:NP_001032422]
ENSCAFG00000037556	2.77993	1.93007	0	0	0	4.50486	1.56532	6.74868	8.71487	10.7895	-2.46852768647	0.0291601	0.402577	10:-:1971735-1978980	ENSCAFG00000037556	10:-:1971735-1978980	-	-	LOC100687853	uncharacterized LOC100687853
MSTRG.17444	0.926644	1.93007	2.282	0	2.67924	0	2.34797	1.92819	18.5191	3.23684	-2.42054055391	0.0431713	0.46575	18:.:45695358-45695944	-	-	-	-	-	-
ENSCAFG00000022010	11.1197	9.65035	10.269	16.7798	8.93082	6.3068	11.7399	15.4256	123.098	28.0526	-2.38154001486	8.34691e-05	0.0194402	12:+:20443536-20443866	ENSCAFG00000022010	12:+:20443536-20443866	-	-	-	-
MSTRG.55326	0	0.965035	0	3.59567	2.67924	1.80194	7.04392	11.5692	3.26808	21.5789	-2.37644655361	0.0284984	0.401374	8:.:70134287-70135283	-	-	-	-	-	-
MSTRG.55246	0.926644	0.965035	1.141	0	1.78616	1.80194	3.91329	15.4256	5.44679	3.23684	-2.37280457116	0.0260377	0.387797	8:-:68136099-68136425	-	-	-	-	-	-
MSTRG.53397	17.6062	5.79021	5.705	7.19134	4.46541	6.3068	4.69595	28.9229	66.4509	18.3421	-2.35730340753	0.00010808	0.0231057	7:+:75821741-75825190	ENSCAFG00000018730	7:+:75822258-75825190	490552	F1PS68,J9NVA6	TXNDC2	thioredoxin domain containing 2 [Source:VGNC Symbol;Acc:VGNC:48014]
ENSCAFG00000019451	148.263	66.5874	527.142	359.567	1010.97	52.2564	410.895	834.908	3650.44	852.368	-2.27363991892	0.0123573	0.287531	X:+:122006842-122034958	ENSCAFG00000019451	X:+:122006842-122034958	481083	E2QX06	TKTL1	transketolase like 1 [Source:VGNC Symbol;Acc:VGNC:47392]
MSTRG.47991	1.85329	4.82518	4.564	4.79423	8.93082	2.70292	5.47861	11.5692	25.0552	31.2895	-2.24991004538	0.000480237	0.0563688	5:-:60764757-60766072	-	-	-	-	-	-
MSTRG.46011	0	6.75525	2.282	0	0	10.8117	10.9572	12.5333	18.5191	32.3684	-2.24374963481	0.0418419	0.460469	4:-:73833813-73837683	-	-	-	-	-	-
MSTRG.28372	12.0464	2.89511	2.282	3.59567	9.8239	5.40583	2.34797	0.964097	51.1998	23.7368	-2.19540498999	0.0140342	0.304112	25:.:87059-87464	-	-	-	-	-	-
MSTRG.23658	0	1.93007	1.141	7.19134	1.78616	2.70292	2.34797	16.3896	9.80423	6.47368	-2.19082959035	0.0182937	0.337885	21:.:17626595-17627156	-	-	-	-	-	-
MSTRG.39182	2.77993	3.86014	6.846	1.19856	0	0.900972	5.47861	17.3537	18.5191	4.31579	-2.15861242202	0.0221765	0.364713	32:.:25487445-25488065	-	-	-	-	-	-
MSTRG.41482	1.85329	4.82518	2.282	0	0.893082	0.900972	3.13063	1.92819	17.4297	7.55263	-2.15505939655	0.0411586	0.459856	35:.:10464303-10464785	-	-	-	-	-	-
ENSCAFG00000007656	6.48651	2.89511	0	0	6.25157	0	3.91329	7.71278	8.71487	21.5789	-2.15236018851	0.0496314	0.488924	29:+:17817490-18198273	ENSCAFG00000007656	29:+:17817490-18198273	477905	E2R0D3	C29H8orf34	chromosome 8 open reading frame 34 [Source:HGNC Symbol;Acc:HGNC:30905]
MSTRG.25465	33.3592	13.5105	22.82	52.7365	17.8616	38.7418	46.9595	22.1742	163.404	244.921	-2.15163852956	0.000158918	0.0295618	22:+:47244151-47265090	ENSCAFG00000029934	22:+:47244151-47258511	-	-	-	-
ENSCAFG00000007154	38.919	38.6014	62.755	1753.49	292.931	1.80194	41.4809	245.845	521.803	510.342	-2.14530262875	0.0387742	0.449136	27:-:2189327-2193773	ENSCAFG00000007154	27:-:2189327-2193773	-	-	KRT18	keratin 18
MSTRG.22857	1.85329	0.965035	10.269	0	7.14465	1.80194	3.13063	20.246	20.6978	6.47368	-2.14310049035	0.0196895	0.349085	20:.:50547231-50548285	-	-	-	-	-	-
MSTRG.54580	3.70657	0.965035	0	0	4.46541	2.70292	2.34797	3.85639	5.44679	18.3421	-2.14295389542	0.0455936	0.47513	8:-:42283182-42284540	-	-	-	-	-	-
MSTRG.35433	3.70657	7.72028	10.269	0	17.8616	3.60389	7.04392	19.2819	20.6978	55.0263	-2.1322267162	0.0042932	0.177985	3:.:49315761-49318777	-	-	-	-	-	-
ENSCAFG00000005580	6.48651	9.65035	0	0	5.35849	0	6.26126	20.246	15.251	17.2632	-2.12836244168	0.0365513	0.439029	9:-:1615951-1654410	ENSCAFG00000005580	9:-:1615951-1654410	483351	E2REZ1	CCDC40	coiled-coil domain containing 40 [Source:VGNC Symbol;Acc:VGNC:38837]
MSTRG.17150	4.63322	3.86014	5.705	0	0	8.10875	1.56532	27.9588	4.35743	11.8684	-2.11255552097	0.0368959	0.440215	18:.:36996459-36997880	-	-	-	-	-	-
MSTRG.20173	0	1.93007	3.423	0	3.57233	1.80194	2.34797	13.4974	4.35743	6.47368	-2.11082416332	0.0427925	0.46382	2:.:49719726-49719968	-	-	-	-	-	-
MSTRG.14536	4.63322	1.93007	7.987	8.3899	1.78616	1.80194	3.13063	22.1742	14.1617	16.1842	-2.08777986546	0.00321129	0.153836	16:-:45508689-45509750	-	-	-	-	-	-
MSTRG.28205	5.55986	7.72028	14.833	10.787	0	3.60389	15.6532	28.9229	54.4679	21.5789	-2.08015662941	0.00424769	0.177181	24:.:44618774-44621402	-	-	-	-	-	-
MSTRG.26763	135.29	149.581	410.76	406.311	315.258	97.3049	325.586	884.077	1260.39	1183.61	-2.07835812562	1.25055e-07	0.000105366	23:+:46339484-46365245	ENSCAFG00000008554	23:+:46339484-46363365	477115	E2R2H2	AADAC	arylacetamide deacetylase [Source:VGNC Symbol;Acc:VGNC:37404]
MSTRG.26144	3.70657	0	5.705	0	2.67924	8.10875	5.47861	22.1742	2.17872	21.5789	-2.04999546819	0.043346	0.466291	23:.:12209288-12210807	-	-	-	-	-	-
MSTRG.50201	301.159	163.091	224.777	164.202	215.233	172.987	93.919	98.3379	2030.56	198.526	-2.02388980296	0.0105575	0.270278	6:-:38119116-38123073	-	-	-	-	-	-
MSTRG.19837	0	3.86014	4.564	7.19134	0.893082	1.80194	2.34797	6.74868	15.251	12.9474	-2.01867416606	0.0254844	0.386725	2:.:35818462-35819091	-	-	-	-	-	-
ENSCAFG00000015146	89.8844	82.028	131.215	71.9134	98.239	172.987	126.791	643.053	120.919	578.316	-2.01778327935	9.35859e-07	0.000570416	X:-:41188745-41241624	ENSCAFG00000015146	X:-:41188745-41241624	100685486	O62732,F1PQT9	SYN1	synapsin I [Source:VGNC Symbol;Acc:VGNC:47023]
MSTRG.44770	3.70657	11.5804	6.846	2.39711	9.8239	0	35.2196	12.5333	30.502	78.7632	-2.01523681049	0.0278215	0.397978	4:-:26461566-26464231	-	-	-	-	-	-
MSTRG.17267	2.77993	3.86014	1.141	10.787	8.93082	0	8.60924	13.4974	23.9659	24.8158	-2.00785789641	0.0143554	0.306666	18:-:39262698-39281679	-	-	-	-	-	-
MSTRG.10021	0	0	0	0	0	0	0	480.12	0	356.053	-10.6191129991	0.00105351	0.0838328	13:+:36754878-36765614	-	-	-	-	-	-
MSTRG.22794	0	0	0	0	0	0	0	431.915	0	277.289	-10.3815219775	0.00136255	0.0966162	20:-:49422372-49424390	-	-	-	-	-	-
ENSCAFG00000016649	48.1855	18.3357	29.666	16.7798	33.044	31.534	13.3052	37.5998	66.4509	221.184	-1.98950140683	0.000181151	0.0320335	X:-:51797328-51798632	ENSCAFG00000016649	X:-:51797328-51798632	-	-	LOC100687152	26S proteasome regulatory subunit 6A pseudogene
MSTRG.58527	0	2.89511	3.423	4.79423	10.717	2.70292	9.3919	15.4256	31.5914	10.7895	-1.97651284447	0.0158871	0.319294	JH373245.1:.:537936-539405	-	-	-	-	-	-
MSTRG.23833	0	9.65035	3.423	0	2.67924	1.80194	4.69595	10.6051	10.8936	16.1842	-1.96903075446	0.042704	0.463558	21:.:18886005-18886990	-	-	-	-	-	-
MSTRG.33094	5.55986	0	4.564	16.7798	2.67924	1.80194	4.69595	17.3537	14.1617	26.9737	-1.94790798686	0.020833	0.354607	28:.:25512647-25513819	-	-	-	-	-	-
MSTRG.33357	1.85329	4.82518	10.269	10.787	3.57233	8.10875	3.91329	0	43.5743	26.9737	-1.93654603952	0.0354952	0.436708	28:+:41157497-41159357	-	-	-	-	-	-
MSTRG.278	8.33979	5.79021	12.551	3.59567	16.0755	3.60389	63.3953	111.835	10.8936	62.5789	-1.9209936651	0.0223233	0.365217	1:-:16750985-16772864	-	-	-	-	-	-
MSTRG.35429	1.85329	8.68532	6.846	2.39711	0	2.70292	4.69595	14.4615	18.5191	10.7895	-1.91725867098	0.020516	0.353199	3:.:48870349-48871565	-	-	-	-	-	-
MSTRG.6977	4.63322	0	0	4.79423	3.57233	5.40583	4.69595	11.5692	20.6978	5.39474	-1.91388496692	0.0400998	0.454766	11:+:52284051-52305439	-	-	-	-	-	-
ENSCAFG00000002061	12.973	4.82518	9.128	0	4.46541	2.70292	1.56532	20.246	28.3233	8.63158	-1.90544399368	0.0232663	0.37166	11:-:52171222-52178281	ENSCAFG00000002061	11:-:52171222-52178281	481595	E2RAK1	CD72	CD72 molecule [Source:VGNC Symbol;Acc:VGNC:38971]
ENSCAFG00000025237	1.85329	20.2657	11.41	11.9856	16.0755	5.40583	58.6993	28.9229	41.3956	128.395	-1.87346635101	0.0133159	0.295706	29:+:31935192-31945585	ENSCAFG00000025237	29:+:31935192-31945585	487032	F1PDZ7	CA3	carbonic anhydrase 3 [Source:VGNC Symbol;Acc:VGNC:38611]
MSTRG.11464	7.41315	6.75525	4.564	4.79423	10.717	9.91069	3.91329	28.9229	8.71487	37.7632	-1.86584110359	0.00240299	0.130623	14:+:45179209-45180088	-	-	-	-	-	-
ENSCAFG00000000907	35.2125	5.79021	13.692	47.9423	30.3648	7.20777	32.8716	63.6304	83.8806	120.842	-1.8566906859	0.0009301	0.0780457	10:+:22222556-22353464	ENSCAFG00000000907	10:+:22222556-22353464	609479	F1PQD9	SCUBE1	signal peptide, CUB domain and EGF like domain containing 1 [Source:VGNC Symbol;Acc:VGNC:45935]
MSTRG.1281	7.41315	17.3706	11.41	0	6.25157	3.60389	10.9572	7.71278	32.6808	48.5526	-1.85554292112	0.0165282	0.32359	1:.:63856566-63858130	-	-	-	-	-	-
ENSCAFG00000002426	5.55986	3.86014	0	4.79423	2.67924	9.00972	3.91329	17.3537	9.80423	19.4211	-1.85428801384	0.0135237	0.297096	14:-:31021331-31027119	ENSCAFG00000002426	14:-:31021331-31027119	100856691	J9P1A3,F1PUT3	SOSTDC1	sclerostin domain containing 1 [Source:VGNC Symbol;Acc:VGNC:46668]
MSTRG.17958	7.41315	1.93007	2.282	0	5.35849	2.70292	4.69595	3.85639	19.6085	15.1053	-1.8533774572	0.034342	0.430169	18:-:55388769-55389701	-	-	-	-	-	-
MSTRG.24487	9.26644	0	5.705	21.574	4.46541	2.70292	3.13063	21.2101	8.71487	41	-1.84366243083	0.0362411	0.437999	21:.:37362877-37363947	-	-	-	-	-	-
ENSCAFG00000036814	21.3128	23.1609	29.666	5.99278	3.57233	22.5243	15.6532	53.9894	41.3956	89.5526	-1.82444986553	0.000890431	0.0768319	30:-:27477759-27494928	ENSCAFG00000036814	30:-:27477759-27494928	-	-	LOC111093344	uncharacterized LOC111093344
MSTRG.36100	252.047	256.699	188.265	224.13	295.61	163.977	244.972	310.439	196.085	1920.53	-1.80030778185	0.00337282	0.157044	3:+:72839847-72924512	ENSCAFG00000023287	3:+:72877250-72920073	479105	E2QUH0	SMIM14	small integral membrane protein 14 [Source:VGNC Symbol;Acc:VGNC:46559]
ENSCAFG00000025133	5.55986	9.65035	6.846	9.58845	2.67924	12.6136	5.47861	10.6051	15.251	51.7895	-1.79253599378	0.00671682	0.224262	9:+:5550228-5566641	ENSCAFG00000025133	9:+:5550228-5566641	609709	F1PWI3	FADS6	fatty acid desaturase 6 [Source:VGNC Symbol;Acc:VGNC:40566]
MSTRG.25553	2.77993	1.93007	2.282	2.39711	1.78616	3.60389	3.13063	1.92819	5.44679	19.4211	-1.79101852255	0.0498966	0.489659	22:.:52104063-52104730	-	-	-	-	-	-
ENSCAFG00000011726	3.70657	15.4406	5.705	14.3827	10.717	5.40583	5.47861	51.0971	14.1617	23.7368	-1.78528268121	0.00397402	0.171576	X:+:9998198-10062978	ENSCAFG00000011726	X:+:9998198-10062978	491745	F1PE43,F1PE56,J9P999	EGFL6	EGF like domain multiple 6 [Source:VGNC Symbol;Acc:VGNC:40236]
MSTRG.32606	1.85329	10.6154	2.282	3.59567	4.46541	4.50486	10.1746	40.4921	10.8936	3.23684	-1.7570321649	0.0368182	0.440134	28:.:8829506-8830779	-	-	-	-	-	-
ENSCAFG00000019128	12.0464	31.8462	20.538	14.3827	16.9686	51.3554	18.7838	67.4868	94.7742	78.7632	-1.75624364164	8.68777e-05	0.0199103	6:-:36437716-36479892	ENSCAFG00000019128	6:-:36437716-36479892	490020	E2QWK9	SEC14L5	SEC14 like lipid binding 5 [Source:VGNC Symbol;Acc:VGNC:45964]
MSTRG.37836	2.77993	5.79021	7.987	3.59567	2.67924	4.50486	1.56532	19.2819	6.53615	15.1053	-1.7498053028	0.0170182	0.326231	31:.:7223884-7224735	-	-	-	-	-	-
MSTRG.43852	3.70657	3.86014	2.282	0	2.67924	4.50486	5.47861	3.85639	14.1617	15.1053	-1.74416011673	0.0395682	0.451441	38:.:18379779-18380508	-	-	-	-	-	-
MSTRG.11899	2.77993	1.93007	1.141	1.19856	2.67924	7.20777	3.13063	8.67687	9.80423	10.7895	-1.73810186296	0.034567	0.432048	15:.:2553266-2553838	-	-	-	-	-	-
MSTRG.17983	137.143	144.755	190.547	578.903	158.075	97.3049	156.532	830.088	612.219	640.895	-1.73470122872	6.38645e-05	0.0161399	18:-:55179919-55184178	-	-	-	-	-	-
MSTRG.20633	3.70657	3.86014	7.987	4.79423	7.14465	1.80194	3.91329	16.3896	20.6978	9.71053	-1.73065451429	0.00896531	0.255551	2:+:68282704-68288715	-	-	-	-	-	-
MSTRG.5846	6.48651	6.75525	2.282	3.59567	2.67924	1.80194	4.69595	17.3537	15.251	7.55263	-1.72275767858	0.0161546	0.321169	11:.:3516456-3517795	-	-	-	-	-	-
MSTRG.57738	4.63322	10.6154	7.987	5.99278	4.46541	4.50486	4.69595	15.4256	21.7872	22.6579	-1.71300813047	0.00249762	0.132393	9:+:50063245-50063710	-	-	-	-	-	-
ENSCAFG00000002403	1.85329	5.79021	3.423	8.3899	8.03773	0	3.13063	9.64097	19.6085	12.9474	-1.69758689384	0.0389269	0.449136	11:+:54615071-54744412	ENSCAFG00000002403	11:+:54615071-54744412	102151424	-	LOC102151424	coiled-coil domain containing 180 [Source:VGNC Symbol;Acc:VGNC:38818]
MSTRG.25461	5.55986	2.89511	2.282	2.39711	0.893082	1.80194	2.34797	6.74868	10.8936	7.55263	-1.69173665433	0.0445122	0.470972	22:.:47214870-47215404	-	-	-	-	-	-
ENSCAFG00000038301	1.85329	0	9.128	3.59567	9.8239	1.80194	6.26126	14.4615	9.80423	20.5	-1.68741371431	0.0483788	0.485262	20:+:2536902-2544715	ENSCAFG00000038301	20:+:2536902-2544715	-	-	-	-
MSTRG.1080	7.41315	1.93007	4.564	0	2.67924	6.3068	3.13063	5.78458	10.8936	19.4211	-1.67711845602	0.0469857	0.481633	1:+:51735496-51736916	-	-	-	-	-	-
MSTRG.4517	6.48651	22.1958	23.961	20.3755	19.6478	7.20777	3.91329	10.6051	117.651	12.9474	-1.67288215076	0.0277465	0.397978	10:-:26327301-26329796	-	-	-	-	-	-
MSTRG.16684	3.70657	2.89511	2.282	7.19134	3.57233	5.40583	4.69595	14.4615	14.1617	11.8684	-1.67234246457	0.010434	0.269392	18:.:15702951-15703656	-	-	-	-	-	-
MSTRG.34997	25.946	18.3357	33.089	68.3177	31.2579	6.3068	15.6532	80.9842	88.238	94.9474	-1.64370873049	0.0015951	0.105045	3:+:27232979-27233876	-	-	-	-	-	-
MSTRG.56842	4.63322	7.72028	7.987	0	9.8239	6.3068	9.3919	15.4256	23.9659	22.6579	-1.63835900075	0.0111378	0.276345	9:.:32541083-32542468	-	-	-	-	-	-
MSTRG.58763	4.63322	5.79021	2.282	10.787	4.46541	3.60389	11.7399	25.0665	28.3233	4.31579	-1.6350537278	0.025734	0.386981	JH373345.1:.:37572-38576	-	-	-	-	-	-
MSTRG.40348	2.77993	3.86014	4.564	0	8.03773	4.50486	3.13063	9.64097	15.251	10.7895	-1.61254496315	0.0376754	0.44476	33:.:30559793-30560301	-	-	-	-	-	-
MSTRG.32323	18.5329	26.056	25.102	26.3682	0	4.50486	12.5225	15.4256	34.8595	96.0263	-1.6003814935	0.0456067	0.47513	28:-:144806-146407	-	-	-	-	-	-
MSTRG.50475	8.33979	0	2.282	4.79423	2.67924	4.50486	4.69595	9.64097	10.8936	15.1053	-1.59966158092	0.0481209	0.484543	6:.:41690004-41691241	-	-	-	-	-	-
MSTRG.1207	9.26644	14.4755	21.679	5.99278	22.327	6.3068	25.0451	65.5586	28.3233	42.0789	-1.58882372434	0.003011	0.148461	1:+:58450288-58456328	-	-	-	-	-	-
MSTRG.49097	2.77993	6.75525	0	2.39711	11.6101	9.91069	10.1746	24.1024	10.8936	21.5789	-1.57493106981	0.0434113	0.466632	6:.:8605421-8606749	-	-	-	-	-	-
MSTRG.24578	9.26644	7.72028	3.423	0	8.03773	13.5146	8.60924	25.0665	23.9659	16.1842	-1.56732235434	0.0196713	0.349085	21:+:39984801-39996000	-	-	-	-	-	-
MSTRG.21099	59.3052	44.3916	15.974	45.5452	3.57233	86.4933	54.0034	143.65	118.74	130.553	-1.56583024748	0.00645699	0.221519	2:.:78670401-78674549	-	-	-	-	-	-
MSTRG.42658	37.0657	25.0909	9.128	28.7654	82.1635	37.8408	47.7421	5.78458	279.965	53.9474	-1.56155772758	0.0357396	0.437999	36:-:25049415-25120869	-	-	-	-	-	-
MSTRG.48066	4.63322	6.75525	4.564	10.787	1.78616	2.70292	3.13063	16.3896	17.4297	8.63158	-1.55748631529	0.0278133	0.397978	5:-:62657981-62658539	-	-	-	-	-	-
MSTRG.58519	22.2394	9.65035	18.256	41.9495	3.57233	8.10875	25.0451	46.2767	69.7189	42.0789	-1.52641758819	0.00974897	0.262974	JH373245.1:.:505676-508699	-	-	-	-	-	-
MSTRG.49119	10.1931	13.5105	11.41	23.9711	7.14465	13.5146	5.47861	44.3485	35.9488	22.6579	-1.51642512401	0.00306032	0.149351	6:.:8869998-8872344	-	-	-	-	-	-
ENSCAFG00000030581	18.5329	11.5804	10.269	10.787	14.2893	11.7126	10.1746	10.6051	80.6125	15.1053	-1.50056485538	0.0150521	0.312237	9:+:44833666-44833797	ENSCAFG00000030581	9:+:44833666-44833797	102152706	J9P127	LOC102152706	thymosin beta-4
MSTRG.21542	6.48651	2.89511	3.423	2.39711	10.717	7.20777	4.69595	19.2819	11.9829	15.1053	-1.49988132457	0.0222993	0.365033	20:.:3790061-3791255	-	-	-	-	-	-
MSTRG.54234	6.48651	12.5455	10.269	5.99278	5.35849	3.60389	5.47861	16.3896	16.3404	26.9737	-1.49480197039	0.0095686	0.261208	8:.:29139002-29140275	-	-	-	-	-	-
ENSCAFG00000010747	11.1197	12.5455	6.846	10.787	10.717	4.50486	4.69595	8.67687	17.4297	47.4737	-1.48979667637	0.0187368	0.341844	1:-:86565678-86566465	ENSCAFG00000010747	1:-:86565678-86566465	-	-	-	-
MSTRG.25460	4.63322	10.6154	3.423	7.19134	7.14465	16.2175	14.8705	38.5639	5.44679	33.4474	-1.4858110393	0.029068	0.402577	22:.:47212962-47214549	-	-	-	-	-	-
MSTRG.55853	10.1931	8.68532	21.679	5.99278	5.35849	9.00972	11.7399	26.9947	29.4127	30.2105	-1.48260040483	0.00372786	0.164803	9:+:5881868-5885280	-	-	-	-	-	-
MSTRG.54877	6.48651	8.68532	2.282	5.99278	3.57233	9.00972	19.5664	13.4974	23.9659	30.2105	-1.48217669495	0.0248718	0.383272	8:.:49904954-49907311	-	-	-	-	-	-
ENSCAFG00000007936	524.48	515.329	2297.97	799.437	2827.5	682.036	2792.52	4345.19	2022.94	6103.6	-1.4789826575	0.0288706	0.40166	20:+:33110936-33137352	ENSCAFG00000007936	20:+:33110936-33137352	607136	F1Q2L9	ASB14	ankyrin repeat and SOCS box containing 14 [Source:VGNC Symbol;Acc:VGNC:38158]
MSTRG.32304	12.973	8.68532	10.269	11.9856	0	14.4155	10.1746	26.0306	25.0552	30.2105	-1.47303768632	0.0202738	0.351644	27:-:45672886-45675049	-	-	-	-	-	-
MSTRG.44155	3.70657	15.4406	25.102	21.574	34.8302	7.20777	41.4809	76.1637	70.8083	30.2105	-1.46688150218	0.0154919	0.31491	4:.:4817975-4820110	-	-	-	-	-	-
MSTRG.9872	53.7453	44.3916	35.371	17.9784	12.5031	46.8505	27.393	86.7687	124.187	67.9737	-1.4476764462	0.000815999	0.0725171	13:+:28185314-28221371	-	-	-	-	-	-
ENSCAFG00000010288	5.55986	5.79021	7.987	7.19134	3.57233	6.3068	3.91329	9.64097	9.80423	26.9737	-1.43760354757	0.0245762	0.381591	7:+:36428-43803	ENSCAFG00000010288	7:+:36428-43803	490223	E2RKV6	MYBPH	myosin binding protein H [Source:VGNC Symbol;Acc:VGNC:43525]
MSTRG.4936	13.8997	13.5105	27.384	22.7726	10.717	19.8214	30.5237	41.4562	47.9318	71.2105	-1.43535325712	0.000651746	0.0655108	10:.:42597344-42599722	-	-	-	-	-	-
MSTRG.46568	6.48651	6.75525	3.423	7.19134	12.5031	9.91069	3.13063	7.71278	21.7872	28.0526	-1.43497783095	0.0267692	0.392534	5:.:15482091-15483784	-	-	-	-	-	-
ENSCAFG00000040303	9.26644	11.5804	4.564	5.99278	4.46541	14.4155	6.26126	28.9229	9.80423	26.9737	-1.43490672844	0.0173075	0.328785	30:+:12099795-12204929	ENSCAFG00000040303	30:+:12099795-12204929	-	-	-	-
MSTRG.27490	4.63322	7.72028	5.705	3.59567	5.35849	12.6136	1.56532	14.4615	20.6978	11.8684	-1.41220242036	0.0377443	0.445147	24:+:22634617-22635771	-	-	-	-	-	-
MSTRG.39794	6.48651	28.9511	20.538	13.1841	8.93082	5.40583	7.82658	10.6051	72.987	19.4211	-1.40142349838	0.0421018	0.461029	33:+:8852365-8868710	-	-	-	-	-	-
MSTRG.32239	40.7723	57.9021	73.024	112.664	76.805	64.87	216.796	220.778	31.5914	475.816	-1.40109625143	0.0171676	0.327591	27:+:43620787-43681235	ENSCAFG00000015919	27:+:43662486-43676078	486756	F1Q0S4	WNT5B	Wnt family member 5B [Source:VGNC Symbol;Acc:VGNC:48426]
ENSCAFG00000002803	14.8263	7.72028	15.974	21.574	18.7547	8.10875	25.8277	26.0306	33.7701	67.9737	-1.39958611128	0.00504607	0.192997	11:+:64032466-64033788	ENSCAFG00000002803	11:+:64032466-64033788	474795	E2R497	ACTL7A	actin like 7A [Source:VGNC Symbol;Acc:VGNC:37544]
MSTRG.8776	2.77993	2.89511	5.705	8.3899	8.93082	3.60389	5.47861	17.3537	6.53615	18.3421	-1.39392879696	0.0409765	0.458537	12:.:46682733-46683567	-	-	-	-	-	-
ENSCAFG00000034782	29.6526	10.6154	66.178	44.3466	16.0755	16.2175	2.34797	38.5639	53.3786	115.447	-1.39319655318	0.0430438	0.46575	29:+:9026265-9052796	ENSCAFG00000034782	29:+:9026265-9052796	-	-	-	-
MSTRG.25587	1.85329	7.72028	6.846	7.19134	4.46541	6.3068	4.69595	25.0665	5.44679	12.9474	-1.39316021053	0.0451373	0.473613	22:.:55436082-55437048	-	-	-	-	-	-
ENSCAFG00000013815	2.77993	11.5804	6.846	2.39711	6.25157	4.50486	3.13063	21.2101	10.8936	9.71053	-1.38605279525	0.0488503	0.487431	20:+:42511431-42512423	ENSCAFG00000013815	20:+:42511431-42512423	484792	F1PNM9	XCR1	X-C motif chemokine receptor 1 [Source:VGNC Symbol;Acc:VGNC:48447]
MSTRG.23353	68.5716	92.6434	49.063	25.1697	33.9371	141.453	37.5676	41.4562	107.846	351.737	-1.38041991917	0.0179214	0.334677	21:+:1117511-1153436	-	-	-	-	-	-
MSTRG.40336	30.5792	15.4406	23.961	31.1625	35.7233	8.10875	58.6993	125.333	50.1105	51.7895	-1.37784349404	0.00821392	0.247478	33:.:30505027-30506254	-	-	-	-	-	-
ENSCAFG00000000902	57.4519	85.8882	133.497	176.188	101.811	81.9884	141.661	293.085	242.927	326.921	-1.37394152449	1.09249e-05	0.00453573	10:+:21831430-22073266	ENSCAFG00000000902	10:+:21831430-22073266	481218	F6UP34,E2QVJ0	EFCAB6	EF-hand calcium binding domain 6 [Source:VGNC Symbol;Acc:VGNC:40217]
ENSCAFG00000014240	21.3128	16.4056	12.551	13.1841	18.7547	7.20777	14.0878	11.5692	63.1828	39.9211	-1.36435284712	0.0110455	0.275628	36:+:25125239-25241779	ENSCAFG00000014240	36:+:25125239-25241779	100683308	J9P7V4,F1PNG8	PPP1R1C	protein phosphatase 1 regulatory inhibitor subunit 1C [Source:VGNC Symbol;Acc:VGNC:44888]
ENSCAFG00000001066	7.41315	10.6154	7.987	3.59567	4.46541	2.70292	5.47861	8.67687	13.0723	24.8158	-1.36074049367	0.0391177	0.450131	1:-:65806161-65807853	ENSCAFG00000001066	1:-:65806161-65807853	-	-	-	-
MSTRG.4416	68.5716	29.9161	34.23	17.9784	62.5157	50.4544	68.0912	44.3485	273.429	47.4737	-1.3557741663	0.0147765	0.309431	10:.:24463008-24470317	-	-	-	-	-	-
MSTRG.12697	18.5329	14.4755	4.564	21.574	9.8239	3.60389	14.8705	23.1383	40.3063	32.3684	-1.35540886414	0.0161121	0.321169	15:+:31701118-31702537	-	-	-	-	-	-
MSTRG.40196	72.2782	86.8532	298.942	299.639	160.755	98.2059	157.314	654.622	251.642	361.447	-1.3359808405	0.00238411	0.130091	33:-:28083130-28194224	ENSCAFG00000012555	33:-:28083611-28194224	-	F1PU74	SLC12A8	solute carrier family 12 member 8 [Source:VGNC Symbol;Acc:VGNC:46225]
MSTRG.26764	311.352	297.231	527.142	415.899	351.874	319.845	545.513	771.278	1378.04	845.895	-1.33576373012	2.22569e-07	0.000167788	23:+:46365371-46377223	-	-	-	-	-	-
MSTRG.35797	12.0464	7.72028	33.089	61.1264	22.327	6.3068	25.8277	30.8511	34.8595	114.368	-1.32695617663	0.0426695	0.463505	3:-:60745102-60757406	ENSCAFG00000039792	3:-:60748930-60757406	-	-	-	-
MSTRG.4325	117.684	88.7833	98.126	152.217	90.2012	108.117	77.4831	231.383	236.391	316.132	-1.32417054697	4.36261e-08	4.80676e-05	10:-:21970911-22003043	-	-	-	-	-	-
MSTRG.38661	18.5329	38.6014	67.319	34.7581	54.478	54.0583	61.0473	58.8099	133.991	159.684	-1.32035020454	0.00123154	0.0909279	32:-:2457921-2463545	-	-	-	-	-	-
ENSCAFG00000010373	12.973	10.6154	20.538	11.9856	18.7547	15.3165	14.8705	18.3178	42.485	51.7895	-1.3186330187	0.00334335	0.157011	25:-:38924579-38925966	ENSCAFG00000010373	25:-:38924579-38925966	-	-	-	-
MSTRG.53005	4.63322	3.86014	21.679	29.9639	16.0755	9.00972	7.82658	21.2101	25.0552	51.7895	-1.3141176339	0.0418725	0.460469	7:-:57808156-57849909	-	-	-	-	-	-
ENSCAFG00000028744	25.946	29.9161	36.512	19.1769	36.6163	30.633	27.393	29.887	154.689	35.6053	-1.3137499437	0.00720556	0.23193	11:-:27399475-27399957	ENSCAFG00000028744	11:-:27399475-27399957	-	-	-	-
MSTRG.44177	3.70657	1.93007	7.987	19.1769	8.93082	11.7126	8.60924	12.5333	21.7872	31.2895	-1.3124545003	0.0445064	0.470972	4:.:5022513-5024221	-	-	-	-	-	-
MSTRG.42150	260.387	335.832	207.662	308.029	736.792	239.658	615.952	636.304	730.96	1510.53	-1.31108238576	0.00090118	0.0775258	36:-:3429406-3501597	ENSCAFG00000009258	36:-:3432323-3460245	488360	E2RLJ5	CYTIP	cytohesin 1 interacting protein [Source:VGNC Symbol;Acc:VGNC:50297]
ENSCAFG00000018171	60.2318	29.9161	37.653	16.7798	20.5409	16.2175	14.8705	33.7434	108.936	62.5789	-1.28721996184	0.0117912	0.282372	9:+:37817391-37823880	ENSCAFG00000018171	9:+:37817391-37823880	403522	Q8HYS0,F1PBU7	CCL5	C-C motif chemokine 5 precursor [Source:RefSeq peptide;Acc:NP_001003010]
MSTRG.53344	18.5329	5.79021	29.666	29.9639	26.7924	2.70292	10.9572	52.0612	41.3956	33.4474	-1.26236904338	0.0397747	0.452512	7:.:73818310-73821462	-	-	-	-	-	-
ENSCAFG00000024412	6.48651	13.5105	27.384	8.3899	10.717	7.20777	14.0878	24.1024	34.8595	30.2105	-1.25228235327	0.0164668	0.32332	4:+:18770776-18771267	ENSCAFG00000024412	4:+:18770776-18771267	607889	J9PA16	LOC607889	ubiquitin-conjugating enzyme E2 N-like
ENSCAFG00000007296	7.41315	7.72028	9.128	4.79423	13.3962	4.50486	8.60924	23.1383	16.3404	17.2632	-1.24786201752	0.0221975	0.364713	28:-:6255653-6256937	ENSCAFG00000007296	28:-:6255653-6256937	-	-	-	-
MSTRG.23035	11.1197	7.72028	15.974	25.1697	16.0755	19.8214	23.4797	26.0306	46.8424	48.5526	-1.24609531657	0.00572901	0.207979	20:-:54003236-54014942	-	-	-	-	-	-
MSTRG.35930	493.901	646.574	338.877	317.618	147.358	378.408	312.281	1171.38	863.861	631.184	-1.23969396652	0.000319703	0.0444588	3:+:64447407-64450596	ENSCAFG00000015272	3:+:64449411-64450178	488818	E2RLM9	FGFBP1	fibroblast growth factor binding protein 1 [Source:VGNC Symbol;Acc:VGNC:49742]
MSTRG.5685	6.48651	7.72028	11.41	10.787	10.717	8.10875	13.3052	25.0665	37.0382	6.47368	-1.22354336328	0.0351028	0.434814	11:.:495303-497255	-	-	-	-	-	-
ENSCAFG00000018195	37.9924	7.72028	14.833	16.7798	16.9686	9.91069	13.3052	11.5692	40.3063	65.8158	-1.2215999823	0.0400486	0.454366	5:-:40642434-40679946	ENSCAFG00000018195	5:-:40642434-40679946	-	F1PB45,J9PBN5	SLC47A1	solute carrier family 47 member 1 [Source:VGNC Symbol;Acc:VGNC:49819]
MSTRG.57131	24.0927	18.3357	4.564	4.79423	50.9057	34.2369	25.0451	64.5945	47.9318	48.5526	-1.20451812652	0.0455742	0.47513	9:-:39101984-39104438	-	-	-	-	-	-
MSTRG.36621	40.7723	12.5455	88.998	116.26	66.088	41.4447	74.3525	120.512	127.455	185.579	-1.20304943674	0.0111754	0.276345	30:+:8943361-8974052	ENSCAFG00000037620	30:+:8943410-8963555	-	-	-	-
MSTRG.38724	1212.05	923.539	2258.04	1389.13	743.044	1226.22	797.528	2795.88	2643.87	2967.11	-1.19863368244	4.90135e-05	0.0136759	32:-:5263933-5366197	ENSCAFG00000008898	32:-:5266812-5365396	100855930	F6Y448	PRKG2	protein kinase, cGMP-dependent, type II [Source:VGNC Symbol;Acc:VGNC:44990]
MSTRG.60687	11.1197	22.1958	13.692	22.7726	10.717	18.0194	17.2185	25.0665	13.0723	75.5263	-1.19805397823	0.0279169	0.397978	X:.:70742240-70742626	-	-	-	-	-	-
MSTRG.40777	25.0194	28.9511	41.076	35.9567	12.5031	18.0194	18.7838	60.7381	50.1105	63.6579	-1.18948449219	0.00281606	0.142464	34:-:18320002-18325281	-	-	-	-	-	-
MSTRG.60826	16.6796	15.4406	11.41	26.3682	2.67924	8.10875	25.8277	23.1383	34.8595	45.3158	-1.17962757161	0.043575	0.466662	X:.:77081197-77083730	-	-	-	-	-	-
ENSCAFG00000009003	40.7723	28.9511	41.076	74.3105	58.0503	7.20777	44.6115	50.133	160.136	75.5263	-1.17882095253	0.0250497	0.384884	15:-:63649232-63741300	ENSCAFG00000009003	15:-:63649232-63741300	475493	J9P0M0,E2QSY2	DDX60	DExD/H-box helicase 60 [Source:HGNC Symbol;Acc:HGNC:25942]
MSTRG.57730	16.6796	14.4755	29.666	33.5596	7.14465	32.435	7.82658	36.6357	72.987	25.8947	-1.16712733848	0.0380838	0.446028	9:+:50004806-50024331	ENSCAFG00000019783	9:+:50004806-50024130	448806	Q68CI2	DBH	dopamine beta-hydroxylase [Source:VGNC Symbol;Acc:VGNC:39781]
MSTRG.15298	30.5792	44.3916	52.486	40.7509	13.3962	15.3165	80.6138	54.9535	42.485	169.395	-1.16446946382	0.0366795	0.439493	17:+:26836821-27268425	ENSCAFG00000038254|ENSCAFG00000032984	17:+:27179271-27182012|17:+:27169558-27174050	-|-	-|-	-|-	-|-
MSTRG.36572	121.39	220.028	10.269	73.112	70.5534	191.006	82.1791	288.265	184.102	263.263	-1.1580883925	0.0350543	0.434719	30:-:7703339-7708876	-	-	-	-	-	-
MSTRG.42956	6.48651	8.68532	12.551	5.99278	7.14465	15.3165	13.3052	21.2101	8.71487	36.6842	-1.15557975329	0.0476507	0.483204	37:+:10075526-10076506	-	-	-	-	-	-
MSTRG.47673	23.1661	27.986	47.922	45.5452	22.327	36.9398	46.1768	136.902	41.3956	59.3421	-1.15506555122	0.00649657	0.222085	5:+:50731804-50747233	-	-	-	-	-	-
ENSCAFG00000020241	6.48651	17.3706	18.256	10.787	7.14465	6.3068	14.0878	36.6357	13.0723	25.8947	-1.14276976442	0.0393698	0.45059	6:-:61510741-61530994	ENSCAFG00000020241	6:-:61510741-61530994	-	-	-	-
MSTRG.16380	77.8381	117.734	212.226	300.838	47.3333	105.414	48.5248	423.239	229.855	205	-1.14196597405	0.0222958	0.365033	17:+:63470483-63668972	ENSCAFG00000013665	17:+:63470483-63667072	403758	F1PXH7	KCND3	potassium voltage-gated channel subfamily D member 3 [Source:VGNC Symbol;Acc:VGNC:42240]
MSTRG.29388	7.41315	3.86014	17.115	4.79423	13.3962	10.8117	14.0878	21.2101	15.251	31.2895	-1.13981764292	0.0467385	0.480137	25:+:43115440-43117158	-	-	-	-	-	-
ENSCAFG00000016850	20.3862	11.5804	13.692	13.1841	16.0755	14.4155	28.1757	26.9947	19.6085	64.7368	-1.13372083768	0.021072	0.357189	X:+:54867498-54874910	ENSCAFG00000016850	X:+:54867498-54874910	480951	F6UVY7,F1PD96	GDPD2	glycerophosphodiester phosphodiesterase domain containing 2 [Source:VGNC Symbol;Acc:VGNC:41167]
MSTRG.51858	26.8727	7.72028	27.384	7.19134	41.9748	9.91069	21.1318	35.6716	28.3233	70.1316	-1.13327275655	0.0499987	0.489697	7:.:13191200-13193132	-	-	-	-	-	-
ENSCAFG00000013448	47.2588	39.5665	5.705	38.3538	20.5409	24.3262	60.2647	87.7328	57.736	75.5263	-1.12293258001	0.0256385	0.386981	7:-:17245555-17342562	ENSCAFG00000013448	7:-:17245555-17342562	-	-	-	collagen beta(1-O)galactosyltransferase 2 [Source:HGNC Symbol;Acc:HGNC:16790]
ENSCAFG00000010548	181.622	55.9721	205.38	171.394	108.063	72.0777	149.488	621.843	169.94	87.3947	-1.12160290129	0.0259365	0.386981	25:-:41709522-41977583	ENSCAFG00000010548	25:-:41709522-41977583	609904	J9PAK8,F1PUS4	DNER	delta/notch like EGF repeat containing [Source:VGNC Symbol;Acc:VGNC:40029]
MSTRG.48409	170.502	8.68532	132.356	29.9639	121.459	132.443	82.1791	163.896	226.587	241.684	-1.12120556433	0.0487072	0.486927	5:+:71080748-71131103	ENSCAFG00000020020	5:+:71080748-71127112	-	-	-	chromodomain Y like 2 [Source:HGNC Symbol;Acc:HGNC:23030]
ENSCAFG00000014864	25.0194	23.1609	12.551	27.5668	17.8616	17.1185	9.3919	52.0612	37.0382	33.4474	-1.11765383174	0.00850035	0.249314	5:+:27162837-27179203	ENSCAFG00000014864	5:+:27162837-27179203	479458	J9PA63,J9NXU9,F1PDN3	CASP12	caspase-12 [Source:RefSeq peptide;Acc:NP_001070704]
MSTRG.34884	1117.53	1329.82	4326.67	1596.48	1311.04	1464.08	871.881	3801.43	3604.69	3711.58	-1.1104268184	0.00364183	0.163287	3:-:21694622-21705620	-	-	-	-	-	-
MSTRG.34947	7.41315	9.65035	44.499	28.7654	15.1824	19.8214	18.7838	23.1383	35.9488	73.3684	-1.10939299808	0.0491646	0.488017	3:-:25925593-25928310	-	-	-	-	-	-
MSTRG.60668	32.4325	45.3567	45.64	81.5019	25.0063	21.6233	42.2635	81.9482	137.259	50.7105	-1.106925378	0.0108167	0.272935	X:+:69233980-69323340	ENSCAFG00000040533	X:+:69233980-69234952	-	-	-	-
MSTRG.17054	215.908	204.588	220.213	178.585	97.3459	152.264	121.312	492.654	404.152	193.132	-1.09757343775	0.000612804	0.0629212	18:+:32565258-32716931	ENSCAFG00000006881	18:+:32565258-32708669	403750	J9P0G3,F1Q4B2,F1PU03	SLC1A2	solute carrier family 1 member 2 [Source:VGNC Symbol;Acc:VGNC:46262]
ENSCAFG00000032227	342.858	502.783	805.546	696.361	158.969	591.037	321.672	1120.28	1142.74	854.526	-1.09012890699	0.00336857	0.157044	9:+:50980055-50998116	ENSCAFG00000032227	9:+:50980055-50998116	-	-	-	olfactomedin 1 [Source:HGNC Symbol;Acc:HGNC:17187]
MSTRG.38274	15.7529	5.79021	25.102	14.3827	14.2893	10.8117	21.1318	53.0253	16.3404	28.0526	-1.08977498155	0.0395281	0.45132	31:.:29778527-29780616	-	-	-	-	-	-
MSTRG.53961	7.41315	7.72028	12.551	37.1553	20.5409	18.0194	25.8277	48.2049	19.6085	49.6316	-1.08971129617	0.048189	0.484716	8:.:16573811-16575721	-	-	-	-	-	-
ENSCAFG00000028559	22.2394	8.68532	36.512	51.5379	25.0063	15.3165	10.9572	64.5945	41.3956	47.4737	-1.08772436387	0.0366191	0.439367	18:+:51810992-51818671	ENSCAFG00000028559	18:+:51810992-51818671	483740	J9NWF7	SLC25A45	solute carrier family 25 member 45
ENSCAFG00000031994	12.0464	20.2657	18.256	11.9856	8.93082	10.8117	10.1746	14.4615	46.8424	22.6579	-1.08573987542	0.0341457	0.430035	12:+:1193403-1196983	ENSCAFG00000031994	12:+:1193403-1196983	102154694	E2RQ51	LY6G6D	lymphocyte antigen 6 family member G6D [Source:HGNC Symbol;Acc:HGNC:13935]
MSTRG.2704	34.2858	32.8112	39.935	22.7726	24.1132	12.6136	12.5225	23.1383	68.6296	69.0526	-1.07101135807	0.0267838	0.392534	1:-:107305185-107306894	-	-	-	-	-	-
MSTRG.37358	564.326	765.273	727.958	617.257	832.352	662.214	805.355	1777.79	1239.69	1438.24	-1.06322213197	1.51169e-09	2.40585e-06	30:+:31245692-31364493	ENSCAFG00000017388	30:+:31245692-31362038	610902	F1PSQ3	SMAD3	SMAD family member 3 [Source:VGNC Symbol;Acc:VGNC:46520]
ENSCAFG00000002182	51.892	51.1469	90.139	58.7293	58.0503	38.7418	31.3063	107.979	92.5955	137.026	-1.05916408956	0.00121404	0.0902924	29:-:28972882-28973947	ENSCAFG00000002182	29:-:28972882-28973947	-	-	-	-
MSTRG.20304	17.6062	14.4755	17.115	7.19134	11.6101	5.40583	10.9572	23.1383	37.0382	15.1053	-1.05824576163	0.044384	0.470392	2:.:54825811-54826539	-	-	-	-	-	-
MSTRG.7175	259.46	444.881	431.298	298.441	263.459	452.288	282.54	1295.75	581.717	282.684	-1.05186228841	0.00377974	0.166582	11:+:56813602-56846995	-	-	-	-	-	-
MSTRG.39337	41.699	19.3007	75.306	17.9784	41.0818	69.3748	105.659	84.8405	142.706	101.421	-1.04665213681	0.0319645	0.419044	32:-:30223316-30360478	ENSCAFG00000011549	32:-:30225252-30360478	487900	E2R1G6	ELOVL6	ELOVL fatty acid elongase 6 [Source:VGNC Symbol;Acc:VGNC:40324]
MSTRG.53350	12.973	15.4406	18.256	23.9711	16.9686	8.10875	27.393	51.0971	42.485	15.1053	-1.04634854935	0.0365867	0.43927	7:.:73835032-73837787	-	-	-	-	-	-
MSTRG.37838	9.26644	18.3357	37.653	20.3755	16.0755	12.6136	32.089	63.6304	32.6808	32.3684	-1.04255945686	0.03316	0.425921	31:.:7240995-7244316	-	-	-	-	-	-
ENSCAFG00000002106	48.1855	46.3217	49.063	45.5452	67.8742	34.2369	32.089	67.4868	128.544	88.4737	-1.03790227291	0.00120387	0.0902616	12:+:16856162-16858564	ENSCAFG00000002106	12:+:16856162-16858564	610048	J9NS98	LOC610048	pre-rRNA-processing protein TSR1 homolog
MSTRG.36435	17.6062	26.056	14.833	20.3755	17.8616	14.4155	11.7399	32.7793	34.8595	39.9211	-1.03506474544	0.00791938	0.244205	30:-:1177870-1178206	-	-	-	-	-	-
ENSCAFG00000013021	56.5253	44.3916	37.653	49.1408	13.3962	65.7709	27.393	86.7687	84.97	85.2368	-1.0293471369	0.0111668	0.276345	33:-:29579706-29584547	ENSCAFG00000013021	33:-:29579706-29584547	609514	J9P0H3,E2R9Q2	SMCO1	single-pass membrane protein with coiled-coil domains 1 [Source:VGNC Symbol;Acc:VGNC:46549]
MSTRG.39107	124.17	96.5035	162.022	288.852	136.641	126.136	134.617	316.224	302.842	308.579	-1.02180900283	0.000592397	0.0617105	32:-:21982358-21986735	-	-	-	-	-	-
MSTRG.4256	12.973	15.4406	6.846	7.19134	13.3962	11.7126	9.3919	15.4256	26.1446	25.8947	-1.01952463114	0.0364944	0.438865	10:.:20845200-20846782	-	-	-	-	-	-
MSTRG.40872	27.7993	27.021	59.332	31.1625	42.8679	20.7223	43.0462	54.9535	72.987	90.6316	-1.01854415111	0.00564056	0.206103	34:+:23065156-23106905	ENSCAFG00000014032	34:+:23065156-23100495	608280	E2RD24,J9NU90	OSTN	osteocrin [Source:VGNC Symbol;Acc:VGNC:44173]
ENSCAFG00000006585	19.4595	26.056	9.128	23.9711	23.2201	14.4155	21.1318	53.0253	33.7701	32.3684	-1.01720821794	0.0135149	0.297096	25:-:9295500-9347460	ENSCAFG00000006585	25:-:9295500-9347460	-	-	-	arachidonate 5-lipoxygenase activating protein [Source:HGNC Symbol;Acc:HGNC:436]
ENSCAFG00000009750	22.2394	14.4755	9.128	14.3827	19.6478	10.8117	23.4797	37.5998	26.1446	35.6053	-1.01185867579	0.0198352	0.349684	3:+:32003457-32051681	ENSCAFG00000009750	3:+:32003457-32051681	488681	F1PC13	NIPA1	non imprinted in Prader-Willi/Angelman syndrome 1 [Source:HGNC Symbol;Acc:HGNC:17043]
MSTRG.53151	31.5059	23.1609	29.666	46.7437	36.6163	28.8311	21.9144	80.0201	82.7912	24.8158	-1.00981157606	0.0150009	0.311626	7:-:65822387-65914087	ENSCAFG00000034628	7:-:65822981-65865974	-	-	-	-
MSTRG.51984	1182.4	973.721	1918.02	1072.71	3320.48	1348.75	2583.55	2422.78	4478.35	3790.34	-1.00833733003	0.00477041	0.187975	7:+:17634422-17858387	ENSCAFG00000013460	7:+:17710666-17848770	610661	E2RGX3	C7H1orf21	chromosome 1 open reading frame 21 [Source:HGNC Symbol;Acc:HGNC:15494]
ENSCAFG00000007649	105.637	131.245	37.653	82.7004	58.0503	43.2466	79.8311	198.604	128.544	135.947	-1.0050356975	0.00717596	0.231498	18:+:37531032-37533179	ENSCAFG00000007649	18:+:37531032-37533179	475960	J9NTL2	MPEG1	macrophage expressed 1 [Source:VGNC Symbol;Acc:VGNC:43333]
MSTRG.24933	37.0657	46.3217	96.985	127.047	33.044	42.3457	21.9144	109.907	159.046	76.6053	-1.00248820208	0.0408983	0.458537	22:-:5073614-5077283	-	-	-	-	-	-
